# Supplementary material for: Genome-wide analysis of cytochrome P450 genes in Citrus clementina and characterization of a CYP gene encoding flavonoid 3′-hydroxylase
Source: Hortic Res. 2022 Dec 23;10(2):uhac283. doi: 10.1093/hr/uhac283 (PMC9930397; doi:10.1093/hr/uhac283)
Supplement: Web_Material_uhac283 [file web_material_uhac283.zip]

Archive with 2 entries (2 files):
- supplemental Tables S1-S6.xlsx
- supplementary Figures S1-S13.pdf
