# Supplementary material for: Genome-wide analysis of cytochrome P450 genes in Citrus clementina and characterization of a CYP gene encoding flavonoid 3′-hydroxylase
Source: Hortic Res. 2022 Dec 23;10(2):uhac283. doi: 10.1093/hr/uhac283 (PMC9930397; doi:10.1093/hr/uhac283)
Supplement: Web_Material_uhac283 [file web_material_uhac283.zip › supplemental Tables S1-S6.xlsx]

## Sheet: Table S1
Table S1 Comprehensive information of the CYP superfamily in citrus.
Gene ID	Scaffold ID	Gene Range	Gene Length (bp)	Num of mRNA	mRNA ID	Protein ID	Protein.name by Dr.Reddy (2014)	Protein.name by nomenclature	Family	Clan	Num of Exon	Num of Intron	Num of CDS	Num of UTR	Num of Amino Acid	Molecular Weight (kDa)	Theoretical isoelectric points	Instability Index	Aliphatic Index	Grand Average of Hydropathicity	Subcellular Localization	Conserved motifs predicted by MEME															Development responsive cis-acting elemets										Sress responsive cis-acting elemets
																						motif_1	motif_2	motif_3	motif_4	motif_5	motif_6	motif_7	motif_8	motif_9	motif_10	motif_11	motif_12	motif_13	motif_14	motif_15	AACA_motif	CAT-box	circadian	GCN4_motif	HD-Zip 1	motif I	MSA-like	NON-box	O2-site	RY-element	ARE	CCAAT-box	DRE
Ciclev10014991m.g.v1.0	scaffold_2	22635764:22640239	4475	1	Ciclev10014991m.v1.0	Ciclev10014991m	Ccl-CYP74B2	CYP74B10	CYP74	clan74	2	1	2	2	499	55.7601	5.99	44.9	85.93	-0.109	organelle membrane	0	1	1	0	0	0	0	0	1	0	0	0	0	0	0	0	1	1	0	0	0	0	0	3	0	0	0	0
Ciclev10028333m.g.v1.0	scaffold_8	4165949:4167414	1465	1	Ciclev10028333m.v1.0	Ciclev10028333m	Ccl-CYP74A1	CYP74A34	CYP74	clan74	1	0	1	1	481	54.1953	8.53	34.23	81.08	-0.16	endomembrane system	1	1	1	0	0	0	0	0	1	0	0	0	0	0	0	0	1	0	0	0	0	0	0	0	0	2	1	0
Ciclev10000825m.g.v1.0	scaffold_5	40617691:40619818	2127	1	Ciclev10000825m.v1.0	Ciclev10000825m	Ccl-CYP74A	CYP74A1	CYP74	clan74	1	0	1	2	532	59.5779	9.22	41.09	83.76	-0.225	organelle membrane	0	1	1	0	0	0	0	0	1	0	0	0	0	1	0	0	0	1	0	0	0	0	0	0	0	1	0	0
Ciclev10004850m.g.v1.0	scaffold_9	13440332:13442904	2572	1	Ciclev10004850m.v1.0	Ciclev10004850m	Ccl-CYP51G1	CYP51G1	CYP51	clan51	3	2	2	3	486	55.0256	8.5	39.91	92.06	-0.15	endomembrane system	1	1	0	1	0	1	1	1	1	1	0	1	0	1	0	0	0	0	0	0	0	0	0	0	0	3	0	0
Ciclev10014973m.g.v1.0	scaffold_2	35088625:35090531	1906	1	Ciclev10014973m.v1.0	Ciclev10014973m	Ccl-CYP710A1	CYP710A17	CYP710	clan710	1	0	1	2	507	57.7627	8.71	44.26	92.15	-0.094	endomembrane system	1	1	0	0	0	1	0	1	1	2	0	0	0	1	0	0	0	0	1	0	0	0	0	0	0	1	1	0
Ciclev10031591m.g.v1.0	scaffold_4	16170107:16171545	1438	1	Ciclev10031591m.v1.0	Ciclev10031591m	Ccl-CYP718	CYP718A13	CYP718	clan85	2	1	2	1	433	49.3043	8.59	42.51	89.35	-0.094	endomembrane system	1	1	1	1	0	1	1	2	0	1	0	0	0	0	0	0	2	0	0	0	0	0	0	2	0	1	0	0
Ciclev10010640m.g.v1.0	scaffold_1	21879944:21881649	1705	1	Ciclev10010640m.v1.0	Ciclev10010640m	Ccl-CYP716B3	CYP728B120P (the P is for pseudogene)	CYP728	clan85	5	4	5	0	416	47.0831	9.04	42.95	102.69	0.085	endomembrane system	1	0	1	1	0	1	1	1	1	1	0	0	0	0	0	0	2	1	0	0	0	0	0	0	0	2	0	0
Ciclev10018022m.g.v1.0	scaffold_2	32065777:32067471	1694	1	Ciclev10018022m.v1.0	Ciclev10018022m	Ccl-CYP716B1	CYP728D14	CYP728	clan85	4	3	4	0	479	54.2694	8.89	42.76	97.93	-0.014	endomembrane system	1	1	1	1	0	1	1	1	1	1	0	1	0	0	0	0	1	0	0	0	0	0	0	0	0	1	0	0
Ciclev10018288m.g.v1.0	scaffold_2	32061064:32062753	1689	1	Ciclev10018288m.v1.0	Ciclev10018288m	Ccl-CYP716B2	CYP728D15	CYP728	clan85	4	3	4	0	471	53.7849	9.17	50.89	94.42	-0.1	endomembrane system	1	1	1	1	0	1	1	1	1	1	0	1	1	0	0	0	0	0	0	0	0	0	0	4	0	0	1	0
Ciclev10015070m.g.v1.0	scaffold_2	254919:257378	2459	1	Ciclev10015070m.v1.0	Ciclev10015070m	Ccl-CYP716A3	CYP716D24	CYP716	clan85	4	3	4	2	484	55.4979	8.3	38.76	89.86	-0.063	endomembrane system	1	1	1	0	1	1	1	1	1	2	0	1	0	1	0	0	0	0	0	0	0	0	0	0	0	0	0	0
Ciclev10030148m.g.v1.0	scaffold_8	24929813:24932205	2392	1	Ciclev10030148m.v1.0	Ciclev10030148m	Ccl-CYP716A2	CYP716A87	CYP716	clan85	3	2	3	0	495	55.8782	9.3	44.29	90.06	-0.085	endomembrane system	1	1	1	2	0	1	1	1	1	1	0	1	0	0	0	0	0	0	0	0	0	0	0	0	0	1	0	0
Ciclev10010450m.g.v1.0	scaffold_1	26230119:26233147	3028	1	Ciclev10010450m.v1.0	Ciclev10010450m	Ccl-CYP716A6	CYP716A88	CYP716	clan85	3	2	3	0	440	50.112	8.89	37.63	86.02	-0.097	endomembrane system	1	1	0	0	0	0	0	0	1	0	0	1	0	1	0	0	0	0	1	0	0	0	0	2	0	3	0	0
Ciclev10001024m.g.v1.0	scaffold_5	17615995:17618419	2424	1	Ciclev10001024m.v1.0	Ciclev10001024m	Ccl-CYP716A1	CYP716AC1	CYP716	clan85	3	2	3	1	475	55.1741	8.93	46.79	88.27	-0.349	endomembrane system	1	1	1	1	0	1	1	1	1	1	0	1	0	0	0	0	0	0	0	0	0	0	0	0	0	0	0	0
Ciclev10019890m.g.v1.0	scaffold_3	39142944:39144703	1759	1	Ciclev10019890m.v1.0	Ciclev10019890m	Ccl-CYP716A4	CYP716AD1	CYP716	clan85	3	2	3	0	488	56.6375	8.62	47.88	88.11	-0.343	endomembrane system	1	1	1	1	0	1	1	1	0	1	0	1	0	0	0	0	0	1	0	0	0	0	0	0	0	1	0	0
Ciclev10019893m.g.v1.0	scaffold_3	39133970:39135992	2022	1	Ciclev10019893m.v1.0	Ciclev10019893m	Ccl-CYP716A5	CYP716AD2	CYP716	clan85	3	2	3	1	488	56.9019	9.13	41.25	89.67	-0.301	endomembrane system	1	1	1	1	0	1	1	1	0	1	0	1	0	0	0	0	1	0	0	0	1	0	0	0	0	1	0	0
Ciclev10003821m.g.v1.0	scaffold_5	38563226:38565511	2285	1	Ciclev10003821m.v1.0	Ciclev10003821m	Ccl-CYP722B1	CYP733A1	CYP733	clan85	9	8	9	0	470	53.0416	9.05	38.33	93.81	-0.103	endomembrane system	1	1	1	1	0	1	1	0	1	2	0	0	1	0	0	1	1	0	0	0	0	0	0	0	0	0	1	0
Ciclev10027167m.g.v1.0	scaffold_7	1758740:1762044	3304	1	Ciclev10027167m.v1.0	Ciclev10027167m	Ccl-CYP722A2	CYP722C5	CYP722	clan85	9	8	9	0	485	55.3444	9.28	44.66	82.43	-0.188	endomembrane system	1	1	1	1	0	1	1	1	1	1	0	1	0	0	0	0	1	0	2	0	0	0	0	1	0	1	1	0
Ciclev10027097m.g.v1.0	scaffold_7	936705:940639	3934	1	Ciclev10027097m.v1.0	Ciclev10027097m	Ccl-CYP722A1	CYP722A7	CYP722	clan85	10	9	10	0	523	59.2682	9.69	40.08	95.09	-0.191	organelle membrane	1	1	1	0	0	1	1	0	1	1	0	1	0	0	0	0	0	2	0	0	0	0	0	1	0	0	0	0
Ciclev10011655m.g.v1.0	scaffold_6	23669285:23671821	2536	1	Ciclev10011655m.v1.0	Ciclev10011655m	Ccl-CYP707A1	CYP707A103	CYP707	clan85	7	6	7	2	470	53.4002	9.05	40.97	92.13	-0.086	endomembrane system	1	1	1	1	0	1	1	1	1	1	0	0	1	0	0	0	0	0	0	0	0	0	0	0	0	2	0	0
Ciclev10028346m.g.v1.0	scaffold_8	23634206:23639792	5586	2	Ciclev10028416m.v1.0	Ciclev10028416m	-	-	CYP707	clan85	7	6	7	2	454	51.9082	9.26	50.44	90.02	-0.233	endomembrane system	1	1	1	1	0	1	1	1	1	1	0	0	0	0	0	0	0	0	1	0	0	0	0	1	0	1	2	0
Ciclev10028346m.g.v1.0	scaffold_8	23634206:23639792	5586	2	Ciclev10028346m.v1.0	Ciclev10028346m	Ccl-CYP707A2	CYP707A96	CYP707	clan85	8	7	8	2	477	54.5162	9.35	52.67	89.54	-0.27	endomembrane system	1	1	1	1	0	1	1	1	1	1	0	0	0	0	0	0	0	0	1	0	0	0	0	1	0	1	2	0
Ciclev10027226m.g.v1.0	scaffold_7	3165924:3169944	4020	1	Ciclev10027226m.v1.0	Ciclev10027226m	Ccl-CYP707A6	CYP707A104P	CYP707	clan85	9	8	9	0	466	53.5359	9.45	37.58	88.48	-0.276	endomembrane system	1	1	1	1	0	1	1	0	1	1	0	1	0	0	0	0	0	0	0	1	0	1	0	1	1	2	2	0
Ciclev10001043m.g.v1.0	scaffold_5	40180740:40184016	3276	1	Ciclev10001043m.v1.0	Ciclev10001043m	Ccl-CYP707A5	CYP707A29	CYP707	clan85	9	8	9	2	470	53.3681	9.23	33.78	89.85	-0.217	endomembrane system	1	1	1	1	0	1	1	1	1	1	0	1	0	1	0	0	0	0	1	0	0	0	0	1	0	2	0	0
Ciclev10028355m.g.v1.0	scaffold_8	3095236:3098108	2872	2	Ciclev10028581m.v1.0	Ciclev10028581m	-	-	CYP707	clan85	8	7	7	3	402	45.7375	9.39	38.02	94.65	-0.131	endomembrane system	0	1	1	1	0	1	1	1	1	0	0	1	0	0	0	0	0	2	0	0	0	0	0	1	0	2	0	0
Ciclev10028355m.g.v1.0	scaffold_8	3095236:3098108	2872	2	Ciclev10028355m.v1.0	Ciclev10028355m	Ccl-CYP707A4	CYP707A97	CYP707	clan85	9	8	9	2	471	53.3994	9.3	40.85	94.23	-0.092	endomembrane system	1	1	1	1	0	1	1	1	1	1	0	1	0	0	0	0	0	2	0	0	0	0	0	1	0	2	0	0
Ciclev10019986m.g.v1.0	scaffold_3	50954345:50957869	3524	1	Ciclev10019986m.v1.0	Ciclev10019986m	Ccl-CYP88A3	CYP88A50	CYP88	clan85	8	7	8	2	475	55.1238	9.08	44.11	84.15	-0.343	endomembrane system	1	1	1	1	0	1	1	1	1	1	0	1	0	0	0	0	0	0	0	0	0	0	0	1	0	1	0	0
Ciclev10031341m.g.v1.0	scaffold_4	10959781:10962466	2685	1	Ciclev10031341m.v1.0	Ciclev10031341m	Ccl-CYP88A4	CYP88A37	CYP88	clan85	7	6	7	2	491	55.8005	8.3	50.24	88.19	-0.256	endomembrane system	1	1	1	1	0	1	1	1	1	1	0	1	0	0	0	0	0	0	0	0	0	0	0	0	0	1	0	0
Ciclev10031862m.g.v1.0	scaffold_4	10936224:10938522	2298	1	Ciclev10031862m.v1.0	Ciclev10031862m	-	-	CYP88	clan85	4	3	4	2	374	42.7398	8.29	45.66	94.12	-0.117	endomembrane system	0	0	0	1	0	1	0	1	1	0	0	1	0	0	0	0	0	0	0	1	0	0	0	0	0	0	0	0
Ciclev10031449m.g.v1.0	scaffold_4	20600880:20604074	3194	1	Ciclev10031449m.v1.0	Ciclev10031449m	Ccl-CYP85A2	CYP85A31	CYP85	clan85	9	8	9	0	465	53.7906	8.85	43.09	88.62	-0.223	endomembrane system	1	1	1	1	0	1	1	1	1	1	0	1	0	0	0	0	1	0	1	0	0	0	0	0	0	3	0	0
Ciclev10011662m.g.v1.0	scaffold_6	23818783:23821639	2856	1	Ciclev10011662m.v1.0	Ciclev10011662m	Ccl-CYP85A1	CYP85A1	CYP85	clan85	9	8	9	2	465	53.6225	9.17	42.62	88.92	-0.272	endomembrane system	1	1	1	1	0	1	1	1	1	1	0	1	0	0	0	0	1	0	0	0	0	0	0	1	0	2	0	0
Ciclev10025479m.g.v1.0	scaffold_7	1637568:1643002	5434	1	Ciclev10025479m.v1.0	Ciclev10025479m	Ccl-CYP90C1	CYP90C18	CYP90	clan85	9	8	9	2	487	55.8775	9.3	39.4	94.02	-0.165	endomembrane system	1	1	1	1	0	1	1	0	1	1	0	1	0	0	0	0	0	0	1	0	0	0	0	1	1	0	0	0
Ciclev10025448m.g.v1.0	scaffold_7	6436785:6440864	4079	3	Ciclev10025556m.v1.0	Ciclev10025556m	-	-	CYP90	clan85	7	6	7	2	464	52.679	8.17	58.65	92.69	-0.141	endomembrane system	1	1	1	1	0	1	1	1	1	0	0	1	0	0	0	0	1	1	0	0	0	0	0	0	0	3	0	0
Ciclev10025448m.g.v1.0	scaffold_7	6436785:6440864	4079	3	Ciclev10025448m.v1.0	Ciclev10025448m	Ccl-CYP90D1	CYP90D26	CYP90	clan85	8	7	8	2	497	56.7838	8.77	60.57	91.23	-0.182	endomembrane system	1	1	1	1	0	1	1	1	1	1	0	1	0	0	0	0	1	1	0	0	0	0	0	0	0	3	0	0
Ciclev10025448m.g.v1.0	scaffold_7	6436785:6440864	4079	3	Ciclev10025534m.v1.0	Ciclev10025534m	-	-	CYP90	clan85	9	8	8	3	472	53.4349	7.65	58.52	91.95	-0.114	endomembrane system	1	1	1	1	0	1	1	1	1	1	0	1	0	0	0	0	1	1	0	0	0	0	0	0	0	3	0	0
Ciclev10031576m.g.v1.0	scaffold_4	1138454:1143573	5119	1	Ciclev10031576m.v1.0	Ciclev10031576m	Ccl-CYP90A1	CYP90A8	CYP90	clan85	8	7	7	3	436	49.7184	8.79	46.2	94.13	-0.089	endomembrane system	0	1	1	1	0	1	1	1	1	0	0	1	0	0	0	0	1	0	1	1	0	0	0	0	0	0	0	0
Ciclev10003322m.g.v1.0	scaffold_5	38342554:38344772	2218	1	Ciclev10003322m.v1.0	Ciclev10003322m	Ccl-CYP87A4	CYP87B19	CYP87	clan85	9	8	9	0	481	55.0486	9.06	37.29	97.84	0.014	endomembrane system	1	1	2	1	0	1	1	1	1	1	0	1	0	0	0	0	2	1	0	0	0	0	0	0	0	0	0	0
Ciclev10023269m.g.v1.0	scaffold_3	6966276:6968416	2140	1	Ciclev10023269m.v1.0	Ciclev10023269m	Ccl-CYP87A2	CYP87A37	CYP87	clan85	8	7	8	0	476	54.6834	9.3	35.23	82.58	-0.19	endomembrane system	1	1	1	1	0	1	1	2	1	1	0	1	0	0	0	0	0	0	1	0	0	0	0	1	0	3	2	0
Ciclev10019989m.g.v1.0	scaffold_3	38041463:38044515	3052	1	Ciclev10019989m.v1.0	Ciclev10019989m	Ccl-CYP87A3	CYP87A38	CYP87	clan85	9	8	9	2	475	54.4581	8.88	34.39	91.07	-0.141	endomembrane system	1	1	1	1	0	1	1	1	1	1	0	1	0	0	0	0	2	0	0	0	0	0	0	0	0	0	1	0
Ciclev10023543m.g.v1.0	scaffold_3	18659989:18663009	3020	1	Ciclev10023543m.v1.0	Ciclev10023543m	Ccl-CYP720A1	CYP720A1	CYP720	clan85	9	8	9	0	472	54.4999	9.03	37.03	79.92	-0.288	endomembrane system	1	1	1	1	0	1	1	1	1	2	0	0	0	0	0	0	0	0	0	0	0	0	0	0	0	1	0	0
Ciclev10015033m.g.v1.0	scaffold_2	24926666:24929114	2448	1	Ciclev10015033m.v1.0	Ciclev10015033m	Ccl-CYP724A2	CYP724B23	CYP724	clan85	9	8	9	0	490	56.1319	8.53	42	95.65	-0.138	endomembrane system	1	1	1	1	0	1	1	1	1	1	0	1	0	0	0	0	2	0	1	0	0	0	0	0	0	3	1	0
Ciclev10017470m.g.v1.0	scaffold_2	10118453:10121206	2753	1	Ciclev10017470m.v1.0	Ciclev10017470m	Ccl-CYP724A1	CYP724A1	CYP724	clan85	9	8	9	0	437	50.3672	8.5	41.98	86.11	-0.243	endomembrane system	1	1	1	1	0	1	1	1	0	1	0	1	0	0	0	0	1	1	0	0	0	0	0	0	0	2	1	0
Ciclev10025451m.g.v1.0	scaffold_7	2084850:2088443	3593	2	Ciclev10025617m.v1.0	Ciclev10025617m	-	-	CYP90	clan85	7	6	7	2	439	50.0753	9.25	51.72	91.71	-0.235	endomembrane system	1	1	1	1	0	1	1	1	0	1	0	1	0	0	0	0	0	2	1	0	0	0	0	0	0	3	0	0
Ciclev10025451m.g.v1.0	scaffold_7	2084850:2088443	3593	2	Ciclev10025451m.v1.0	Ciclev10025451m	Ccl-CYP90B1	CYP90B25	CYP90	clan85	8	7	8	2	496	56.3875	8.97	52.29	92.18	-0.179	endomembrane system	1	1	1	1	0	1	1	1	1	1	0	1	0	0	0	0	0	2	1	0	0	0	0	0	0	3	0	0
Ciclev10025311m.g.v1.0	scaffold_7	1492717:1495961	3244	1	Ciclev10025311m.v1.0	Ciclev10025311m	Ccl-CYP711A2	CYP711A43	CYP711	clan711	5	4	5	1	547	61.3073	9.17	37.77	101.08	-0.017	endomembrane system	1	1	1	1	0	1	1	1	1	1	0	1	0	1	0	0	0	0	0	0	0	0	0	1	0	3	0	0
Ciclev10007948m.g.v1.0	scaffold_1	4148213:4151482	3269	1	Ciclev10007948m.v1.0	Ciclev10007948m	Ccl-CYP711A1	CYP711A42	CYP711	clan711	5	4	5	2	538	60.5485	9.28	37.76	92.79	-0.098	endomembrane system	1	1	1	1	0	1	1	1	1	1	0	1	0	0	0	0	0	0	0	0	0	1	0	1	0	1	2	0
Ciclev10000762m.g.v1.0	scaffold_5	20554136:20561666	7530	2	Ciclev10000956m.v1.0	Ciclev10000956m	-	-	CYP727	clan727	6	5	6	2	490	55.3072	8.88	41.57	91.78	-0.114	endomembrane system	1	1	0	1	0	0	0	1	1	0	0	0	0	0	0	0	0	0	0	0	0	0	0	0	0	2	0	0
Ciclev10000762m.g.v1.0	scaffold_5	20554136:20561666	7530	2	Ciclev10000762m.v1.0	Ciclev10000762m	Ccl-CYP715A2	CYP727B3	CYP727	clan727	7	6	7	2	549	61.7015	8.87	39.26	92.02	-0.104	endomembrane system	1	1	0	1	0	0	0	1	1	0	0	0	0	1	0	0	0	0	0	0	0	0	0	0	0	2	0	0
Ciclev10011497m.g.v1.0	scaffold_6	23216200:23219008	2808	1	Ciclev10011497m.v1.0	Ciclev10011497m	Ccl-CYP735A1	CYP735A27	CYP735	clan72	5	4	5	0	518	59.1318	9.08	42.59	90.93	-0.121	endomembrane system	1	1	1	1	0	1	1	1	1	1	0	1	0	1	0	1	0	0	0	0	0	0	0	0	0	2	0	0
Ciclev10007185m.g.v1.0	scaffold_9	29077454:29080429	2975	1	Ciclev10007185m.v1.0	Ciclev10007185m	Ccl-CYP715A1	CYP715A25	CYP715	clan72	4	3	4	0	519	58.8385	9.35	42.57	92.22	-0.13	endomembrane system	1	1	1	1	0	1	1	1	0	2	0	1	0	1	0	0	0	1	0	0	0	0	0	0	0	4	0	0
Ciclev10011453m.g.v1.0	scaffold_6	17915204:17919250	4046	2	Ciclev10011892m.v1.0	Ciclev10011892m	-	-	CYP714	clan72	4	3	4	2	399	45.1847	8.8	48.99	99.92	-0.164	endomembrane system	0	0	0	1	0	1	0	1	1	0	0	1	0	1	0	0	0	0	0	0	0	0	0	0	0	1	1	0
Ciclev10011453m.g.v1.0	scaffold_6	17915204:17919250	4046	2	Ciclev10011453m.v1.0	Ciclev10011453m	Ccl-CYP714A4	CYP714M4	CYP714	clan72	5	4	5	2	535	60.6491	9.12	44.79	98.39	-0.102	endomembrane system	1	1	0	1	0	1	1	1	1	1	0	1	0	2	0	0	0	0	0	0	0	0	0	0	0	1	1	0
Ciclev10031065m.g.v1.0	scaffold_4	2519503:2522909	3406	1	Ciclev10031065m.v1.0	Ciclev10031065m	Ccl-CYP714A1	CYP714A24	CYP714	clan72	5	4	5	1	580	65.0915	9.26	39.13	93.67	-0.172	organelle membrane	1	1	0	1	0	2	1	1	1	1	0	0	0	2	0	0	0	0	0	0	0	0	0	0	1	3	0	0
Ciclev10019584m.g.v1.0	scaffold_3	50725665:50729319	3654	1	Ciclev10019584m.v1.0	Ciclev10019584m	Ccl-CYP714A3	CYP714E20	CYP714	clan72	6	5	6	1	546	61.0291	9.25	42.99	93.39	-0.062	endomembrane system	1	1	1	1	0	1	1	1	1	1	0	1	0	1	0	0	2	0	0	1	0	0	0	0	0	4	1	0
Ciclev10031156m.g.v1.0	scaffold_4	20487599:20490030	2431	2	Ciclev10031243m.v1.0	Ciclev10031243m	-	-	CYP749	clan72	5	4	5	2	520	58.9785	8.84	42.18	98.27	-0.081	endomembrane system	1	1	1	1	0	1	1	1	1	1	0	1	0	1	0	0	0	0	0	0	0	0	0	1	0	0	1	0
Ciclev10031156m.g.v1.0	scaffold_4	20487599:20490030	2431	2	Ciclev10031156m.v1.0	Ciclev10031156m	Ccl-CYP734B2	CYP749A35	CYP749	clan72	4	3	4	2	546	61.9923	9.04	40.48	99.29	-0.026	endomembrane system	1	1	1	1	0	1	1	1	1	1	0	1	0	1	0	0	0	0	0	0	0	0	0	1	0	0	1	0
Ciclev10033321m.g.v1.0	scaffold_4	20471195:20473498	2303	1	Ciclev10033321m.v1.0	Ciclev10033321m	Ccl-CYP734A2	CYP749A34	CYP749	clan72	5	4	5	0	509	58.5894	8.92	36.05	100.55	-0.107	endomembrane system	1	1	1	1	0	1	1	1	0	1	0	2	0	1	0	0	0	0	1	1	0	0	0	0	0	1	0	0
Ciclev10033709m.g.v1.0	scaffold_4	20480311:20482224	1913	1	Ciclev10033709m.v1.0	Ciclev10033709m	Ccl-CYP734B1	CYP749A42P	CYP749	clan72	6	5	6	0	477	54.7915	8.23	29.24	97.06	-0.163	endomembrane system	1	0	1	1	0	1	1	1	1	1	0	1	0	1	0	0	0	0	0	0	0	0	0	1	0	1	0	0
Ciclev10033485m.g.v1.0	scaffold_4	20482934:20484557	1623	1	Ciclev10033485m.v1.0	Ciclev10033485m	Ccl-CYP734A3	CYP749A41	CYP749	clan72	4	3	4	0	421	47.9739	8.62	30.38	100.74	-0.161	endomembrane system	1	1	1	0	0	1	1	1	0	1	0	1	0	1	0	0	0	2	0	1	0	0	0	0	0	0	0	0
Ciclev10007914m.g.v1.0	scaffold_1	4895967:4899179	3212	1	Ciclev10007914m.v1.0	Ciclev10007914m	Ccl-CYP734A1	CYP734A32	CYP734	clan72	5	4	5	2	548	62.3248	9.4	39.96	97.85	-0.1	endomembrane system	1	1	1	1	0	1	1	1	1	1	0	1	0	1	0	0	0	0	0	0	0	0	0	0	0	1	1	0
Ciclev10027532m.g.v1.0	scaffold_7	15135436:15138904	3468	1	Ciclev10027532m.v1.0	Ciclev10027532m	Ccl-CYP721A3	CYP721A37	CYP721	clan72	4	3	4	0	506	58.2577	8.24	42.5	90.97	-0.224	endomembrane system	1	1	1	1	0	1	1	1	0	2	0	0	0	0	0	0	1	0	0	0	0	0	0	0	0	1	0	0
Ciclev10000905m.g.v1.0	scaffold_5	40878423:40882623	4200	1	Ciclev10000905m.v1.0	Ciclev10000905m	Ccl-CYP721A1	CYP721A35	CYP721	clan72	4	3	4	2	512	59.0225	8.99	39.44	98.26	-0.11	endomembrane system	1	1	1	1	0	1	1	1	1	1	0	1	0	0	0	0	3	0	0	0	0	0	0	3	0	2	1	0
Ciclev10003134m.g.v1.0	scaffold_5	40888666:40891502	2836	1	Ciclev10003134m.v1.0	Ciclev10003134m	Ccl-CYP721A2	CYP721A36	CYP721	clan72	4	3	4	0	505	58.045	9.27	45.33	90.77	-0.24	endomembrane system	1	1	1	1	0	1	1	1	1	1	0	1	0	0	0	0	0	0	0	0	0	0	0	1	0	2	1	0
Ciclev10024198m.g.v1.0	scaffold_3	30042140:30047495	5355	1	Ciclev10024198m.v1.0	Ciclev10024198m	Ccl-CYP714A2	CYP72A335P	CYP72	clan72	4	3	4	0	328	37.5599	9.3	28.26	95.15	-0.028	organelle membrane	1	1	1	1	0	0	1	0	0	1	0	0	0	1	0	0	0	0	0	0	0	0	0	0	0	2	0	0
Ciclev10003399m.g.v1.0	scaffold_5	33348111:33349960	1849	1	Ciclev10003399m.v1.0	Ciclev10003399m	Ccl-CYP72C1	CYP72D13	CYP72	clan72	6	5	6	0	454	51.8474	8.75	41.27	98.55	-0.102	endomembrane system	1	1	1	1	0	1	0	0	0	1	0	1	0	0	0	0	1	0	0	0	0	0	0	0	0	3	0	0
Ciclev10008035m.g.v1.0	scaffold_1	25384529:25386604	2075	1	Ciclev10008035m.v1.0	Ciclev10008035m	Ccl-CYP72A7	CYP72D12	CYP72	clan72	5	4	5	0	513	58.2961	8.69	51.52	95.09	-0.085	endomembrane system	1	1	1	1	0	1	1	1	0	1	0	1	0	1	1	0	2	0	0	0	0	0	0	0	0	1	1	0
Ciclev10023602m.g.v1.0	scaffold_3	30441588:30444578	2990	1	Ciclev10023602m.v1.0	Ciclev10023602m	Ccl-CYP72A13	CYP72A319	CYP72	clan72	5	4	5	0	512	58.9087	9	38.64	93.73	-0.194	endomembrane system	1	1	1	1	0	1	1	1	0	1	0	1	0	1	0	0	0	0	0	0	0	0	0	0	0	1	1	0
Ciclev10024206m.g.v1.0	scaffold_3	30423716:30426494	2778	1	Ciclev10024206m.v1.0	Ciclev10024206m	Ccl-CYP72A15	CYP72A318	CYP72	clan72	5	4	5	0	512	59.0951	9.14	41.13	94.1	-0.209	endomembrane system	1	1	1	1	0	1	1	1	0	1	0	1	0	1	0	0	0	0	0	0	0	0	0	0	0	0	0	0
Ciclev10024130m.g.v1.0	scaffold_3	30250019:30252266	2247	1	Ciclev10024130m.v1.0	Ciclev10024130m	Ccl-CYP72A8	CYP72A334	CYP72	clan72	4	3	4	0	401	46.2249	8.85	32.06	96.26	-0.189	endomembrane system	1	1	1	0	0	1	1	1	0	1	0	1	0	1	0	0	1	0	0	0	0	0	0	0	0	2	0	0
Ciclev10019731m.g.v1.0	scaffold_3	30155330:30161618	6288	1	Ciclev10019731m.v1.0	Ciclev10019731m	Ccl-CYP72A11	CYP72A332	CYP72	clan72	5	4	5	2	519	59.6225	8.83	42.8	94.7	-0.151	endomembrane system	1	1	1	1	0	1	1	1	0	1	0	1	0	1	0	0	0	0	0	0	0	0	0	0	0	1	0	0
Ciclev10023520m.g.v1.0	scaffold_3	30221018:30223095	2077	1	Ciclev10023520m.v1.0	Ciclev10023520m	Ccl-CYP72A10	CYP72A317	CYP72	clan72	3	2	3	0	351	40.1664	6.44	39.83	101.62	-0.143	endomembrane system	1	2	1	0	0	1	1	1	0	1	0	1	0	1	0	0	1	1	0	0	0	0	0	0	0	4	0	0
Ciclev10019876m.g.v1.0	scaffold_3	30066339:30070903	4564	1	Ciclev10019876m.v1.0	Ciclev10019876m	Ccl-CYP72A9	CYP72A320	CYP72	clan72	5	4	5	1	491	56.5498	9.15	41.21	92.32	-0.273	organelle membrane	1	1	1	1	0	1	1	1	0	1	0	1	0	1	0	0	0	0	0	1	0	0	0	0	0	2	0	0
Ciclev10019932m.g.v1.0	scaffold_3	30127983:30132185	4202	1	Ciclev10019932m.v1.0	Ciclev10019932m	Ccl-CYP72A14	CYP72A333	CYP72	clan72	6	5	6	2	481	55.4016	9.26	43.36	91.6	-0.281	organelle membrane	1	1	1	1	0	1	1	1	0	1	0	1	0	1	0	0	0	0	0	1	0	0	0	1	0	1	0	0
Ciclev10011353m.g.v1.0	scaffold_6	18440793:18447914	7121	2	Ciclev10011797m.v1.0	Ciclev10011797m	-	-	CYP97	clan97	13	12	11	4	426	48.2365	6.44	38.73	90.19	-0.287	endomembrane system	1	1	1	0	0	1	0	1	0	1	0	1	0	1	0	1	0	0	0	0	0	0	0	2	0	0	2	0
Ciclev10011353m.g.v1.0	scaffold_6	18440793:18447914	7121	2	Ciclev10011353m.v1.0	Ciclev10011353m	Ccl-CYP97B3	CYP97B33	CYP97	clan97	14	13	14	2	582	65.2127	6.94	37.97	88.97	-0.235	organelle membrane	1	1	1	1	0	1	0	1	0	1	0	1	0	1	0	0	2	0	1	0	0	0	0	0	0	2	0	0
Ciclev10011420m.g.v1.0	scaffold_6	6329421:6335005	5584	1	Ciclev10011420m.v1.0	Ciclev10011420m	Ccl-CYP97C1	CYP97C27	CYP97	clan97	9	8	9	2	545	61.2594	6.36	40.05	96.39	-0.137	organelle membrane	2	1	1	1	0	1	1	1	0	1	0	0	1	0	0	0	0	0	0	0	0	0	0	0	0	4	0	0
Ciclev10011312m.g.v1.0	scaffold_6	6823300:6833186	9886	3	Ciclev10011629m.v1.0	Ciclev10011629m	-	-	CYP97	clan97	12	11	12	2	478	53.3034	5.87	40.35	98.97	-0.112	chloroplast outer membrane	0	1	0	1	0	1	1	1	0	0	0	1	1	0	0	1	0	0	0	1	0	0	0	0	0	2	0	0
Ciclev10011312m.g.v1.0	scaffold_6	6823300:6833186	9886	3	Ciclev10011330m.v1.0	Ciclev10011330m	-	-	CYP97	clan97	16	15	16	2	603	67.2781	5.81	40.95	90.27	-0.207	mitochondrial membrane	1	1	1	1	0	1	1	1	0	1	0	1	1	0	0	1	0	0	0	1	0	0	0	0	0	2	0	0
Ciclev10011312m.g.v1.0	scaffold_6	6823300:6833186	9886	3	Ciclev10011312m.v1.0	Ciclev10011312m	Ccl-CYP97A3	CYP97A40	CYP97	clan97	16	15	16	2	612	68.1721	5.9	39.66	89.58	-0.21	chloroplast outer membrane	1	1	1	1	0	1	1	1	0	1	0	1	1	0	0	1	0	0	0	1	0	0	0	0	0	2	0	0
Ciclev10010274m.g.v1.0	scaffold_1	4411737:4415297	3560	1	Ciclev10010274m.v1.0	Ciclev10010274m	Ccl-CYP704B1	CYP704B26	CYP704	clan86	7	6	7	0	514	59.1212	7.63	36.46	86.5	-0.232	endomembrane system	1	1	0	0	0	1	1	0	1	1	0	1	0	1	0	0	2	0	2	0	0	0	0	0	0	2	0	0
Ciclev10023337m.g.v1.0	scaffold_3	49595414:49597863	2449	1	Ciclev10023337m.v1.0	Ciclev10023337m	Ccl-CYP704A1	CYP704A93	CYP704	clan86	6	5	6	0	535	61.5986	7.17	37.33	84.04	-0.258	endomembrane system	1	1	1	0	1	1	1	1	0	1	0	1	1	1	0	0	0	0	0	0	0	0	0	0	2	2	3	0
Ciclev10004720m.g.v1.0	scaffold_9	28078770:28081418	2648	1	Ciclev10004720m.v1.0	Ciclev10004720m	Ccl-CYP704A2	CYP704A95	CYP704	clan86	6	5	6	1	527	60.6502	7.08	34.2	90.36	-0.059	endomembrane system	1	1	1	0	1	1	1	1	0	1	0	1	1	1	0	0	0	1	0	0	0	0	0	0	0	4	0	0
Ciclev10019805m.g.v1.0	scaffold_3	49592328:49594525	2197	2	Ciclev10020516m.v1.0	Ciclev10020516m	-	-	CYP704	clan86	5	4	4	3	392	44.7386	8.63	34.2	93.8	-0.139	endomembrane system	0	1	0	0	1	1	0	1	0	0	0	1	1	0	0	0	1	0	0	0	0	0	0	1	0	3	1	0
Ciclev10019805m.g.v1.0	scaffold_3	49592328:49594525	2197	2	Ciclev10019805m.v1.0	Ciclev10019805m	Ccl-CYP704A3	CYP704A96	CYP704	clan86	6	5	6	2	504	57.8637	8.76	32.94	84.58	-0.215	endomembrane system	1	1	0	0	1	1	1	1	0	1	0	1	1	1	0	0	1	0	0	0	0	0	0	1	0	3	1	0
Ciclev10030097m.g.v1.0	scaffold_8	24302667:24304208	1541	1	Ciclev10030097m.v1.0	Ciclev10030097m	Ccl-CYP86A1	CYP86A88	CYP86	clan86	1	0	1	0	513	58.5347	9.07	40.68	90.72	-0.16	endomembrane system	1	1	0	1	0	3	1	1	1	1	0	2	0	1	0	0	2	1	0	0	0	0	0	0	0	1	0	0
Ciclev10019616m.g.v1.0	scaffold_3	1751880:1754219	2339	1	Ciclev10019616m.v1.0	Ciclev10019616m	Ccl-CYP86A8	CYP86A90	CYP86	clan86	1	0	1	2	541	61.3549	7.95	37	90.13	-0.123	endomembrane system	1	1	1	0	0	2	1	1	1	1	0	2	0	1	0	0	0	0	0	0	0	0	0	0	0	1	0	0
Ciclev10019633m.g.v1.0	scaffold_3	48934415:48937228	2813	1	Ciclev10019633m.v1.0	Ciclev10019633m	Ccl-CYP86A2	CYP86A89	CYP86	clan86	1	0	1	2	539	60.6719	7.2	44.98	91.58	-0.136	endomembrane system	1	1	1	0	0	2	1	1	1	1	0	2	0	1	0	0	0	0	0	0	0	0	0	0	0	1	0	0
Ciclev10031117m.g.v1.0	scaffold_4	18809377:18811980	2603	1	Ciclev10031117m.v1.0	Ciclev10031117m	Ccl-CYP86B1	CYP86B16	CYP86	clan86	2	1	2	1	560	64.0773	8.77	40.86	88.25	-0.159	endomembrane system	1	1	1	1	0	1	1	1	0	1	0	2	0	1	0	0	1	1	1	0	0	0	0	0	0	3	0	0
Ciclev10033706m.g.v1.0	scaffold_4	21987955:21989541	1586	1	Ciclev10033706m.v1.0	Ciclev10033706m	Ccl-CYP86C1	CYP86C14	CYP86	clan86	1	0	1	0	528	60.9	8.66	42.46	92.88	-0.118	endomembrane system	1	1	1	0	1	1	1	1	1	1	0	1	0	1	0	0	1	0	0	0	0	0	0	1	0	5	0	0
Ciclev10017795m.g.v1.0	scaffold_2	9896648:9898177	1529	1	Ciclev10017795m.v1.0	Ciclev10017795m	Ccl-CYP96A4	CYP96F10	CYP96	clan86	1	0	1	0	509	59.0847	8.95	49.03	85.82	-0.244	endomembrane system	1	1	1	0	1	1	2	1	0	1	0	0	0	1	0	0	0	0	1	0	0	0	0	0	0	0	0	0
Ciclev10014930m.g.v1.0	scaffold_2	9861899:9863490	1591	1	Ciclev10014930m.v1.0	Ciclev10014930m	Ccl-CYP96A9	CYP96F11	CYP96	clan86	1	0	1	1	519	59.9077	8.67	43.73	91.5	-0.171	endomembrane system	1	1	1	0	0	1	1	1	0	0	0	0	0	1	0	0	0	1	0	0	0	0	0	1	0	2	0	0
Ciclev10025412m.g.v1.0	scaffold_7	18602273:18605349	3076	1	Ciclev10025412m.v1.0	Ciclev10025412m	Ccl-CYP96A10	CYP96A83	CYP96	clan86	2	1	1	3	508	58.5409	8.49	44.89	92.5	-0.169	endomembrane system	1	1	1	0	0	1	0	2	1	1	0	0	0	1	0	0	1	0	2	0	0	0	0	0	0	2	0	0
Ciclev10025385m.g.v1.0	scaffold_7	18579206:18580747	1541	1	Ciclev10025385m.v1.0	Ciclev10025385m	Ccl-CYP96A1	CYP96A86	CYP96	clan86	1	0	1	0	513	59.0864	8.79	42.5	84.6	-0.247	endomembrane system	1	1	1	0	0	1	0	1	1	1	0	0	0	1	0	0	1	1	0	0	0	0	0	1	0	0	0	0
Ciclev10011533m.g.v1.0	scaffold_6	21864842:21866491	1649	1	Ciclev10011533m.v1.0	Ciclev10011533m	Ccl-CYP94D2	CYP94D46	CYP94	clan86	1	0	1	2	504	57.9344	8.72	42.46	83.19	-0.231	endomembrane system	1	1	1	1	0	1	1	1	1	1	0	1	0	1	0	0	1	0	0	0	0	0	0	0	0	0	0	0
Ciclev10014886m.g.v1.0	scaffold_2	7692307:7694086	1779	1	Ciclev10014886m.v1.0	Ciclev10014886m	Ccl-CYP94D1	CYP94F7	CYP94	clan86	1	0	1	2	527	60.1511	6.34	41.56	86.05	-0.184	endomembrane system	1	1	1	0	0	1	0	1	1	1	0	0	1	1	0	0	0	0	0	0	0	2	0	0	0	2	4	0
Ciclev10023967m.g.v1.0	scaffold_3	43684432:43686023	1591	1	Ciclev10023967m.v1.0	Ciclev10023967m	Ccl-CYP94D3	CYP94A50	CYP94	clan86	4	3	4	0	464	53.59	9.3	40.9	84.7	-0.268	endomembrane system	1	1	0	0	0	1	0	1	1	1	0	0	0	1	0	0	0	0	0	0	0	0	0	0	0	3	0	0
Ciclev10017920m.g.v1.0	scaffold_2	13585002:13586480	1478	1	Ciclev10017920m.v1.0	Ciclev10017920m	Ccl-CYP94B3	CYP94B49	CYP94	clan86	1	0	1	0	492	56.4547	8.7	51.81	92.93	-0.117	endomembrane system	1	1	0	1	1	1	1	0	1	1	0	1	0	1	0	0	1	0	0	0	0	1	0	0	0	2	1	0
Ciclev10019793m.g.v1.0	scaffold_3	4354539:4356299	1760	1	Ciclev10019793m.v1.0	Ciclev10019793m	Ccl-CYP94B1	CYP94B48	CYP94	clan86	1	0	1	2	506	57.7071	8.76	40.15	89.74	-0.118	endomembrane system	1	1	0	1	1	1	1	1	1	1	0	1	0	1	0	0	0	2	1	0	0	0	0	0	0	1	0	0
Ciclev10033768m.g.v1.0	scaffold_4	8990066:8991598	1532	1	Ciclev10033768m.v1.0	Ciclev10033768m	Ccl-CYP94C1	CYP94C57	CYP94	clan86	1	0	1	0	510	58.702	7.93	38.27	96.02	-0.025	endomembrane system	1	1	0	0	0	1	1	1	0	1	0	1	1	1	0	0	0	0	0	0	0	0	0	1	0	0	0	0
Ciclev10028253m.g.v1.0	scaffold_8	20027850:20029377	1527	1	Ciclev10028253m.v1.0	Ciclev10028253m	Ccl-CYP94C3	CYP94C52	CYP94	clan86	1	0	1	1	502	57.5748	8.81	45.67	91.1	-0.063	endomembrane system	1	1	0	0	0	1	1	1	1	1	0	1	0	1	0	0	1	0	0	0	0	0	0	0	0	2	1	0
Ciclev10028254m.g.v1.0	scaffold_8	20047848:20049651	1803	1	Ciclev10028254m.v1.0	Ciclev10028254m	Ccl-CYP94C2	CYP94C58	CYP94	clan86	1	0	1	2	502	57.2113	8.8	40.14	89.14	-0.037	endomembrane system	1	1	0	1	0	1	1	1	0	1	0	1	0	1	0	0	2	0	1	0	0	0	0	0	0	4	0	0
Ciclev10013407m.g.v1.0	scaffold_6	20783479:20784870	1391	1	Ciclev10013407m.v1.0	Ciclev10013407m	Ccl-CYP94C5	CYP94C53	CYP94	clan86	1	0	1	0	463	53.1217	8.85	45.47	88.64	-0.17	endomembrane system	1	1	0	0	0	1	1	1	0	1	0	1	0	1	0	0	1	1	0	0	0	0	0	0	0	1	0	0
Ciclev10013425m.g.v1.0	scaffold_6	20788769:20790160	1391	1	Ciclev10013425m.v1.0	Ciclev10013425m	Ccl-CYP94C4	CYP94C59	CYP94	clan86	1	0	1	0	463	53.1418	8.92	43.89	91.38	-0.141	endomembrane system	1	1	0	0	0	1	1	1	0	1	0	1	0	1	0	0	1	0	1	0	0	0	0	0	0	1	1	0
Ciclev10008125m.g.v1.0	scaffold_1	26385359:26387485	2126	1	Ciclev10008125m.v1.0	Ciclev10008125m	Ccl-CYP73A6	CYP73A29	CYP73	clan71	3	2	3	0	488	56.128	6.69	50.16	92.85	-0.189	endomembrane system	1	1	1	1	1	1	1	1	1	1	1	0	0	1	1	0	0	0	0	0	0	1	0	1	0	3	2	0
Ciclev10000921m.g.v1.0	scaffold_5	15445701:15450041	4340	1	Ciclev10000921m.v1.0	Ciclev10000921m	Ccl-CYP73A5	CYP73A37	CYP73	clan71	3	2	3	2	505	58.0173	9.25	47.97	96.87	-0.29	endomembrane system	1	1	1	1	1	1	1	1	1	1	1	0	0	1	1	0	0	0	0	0	0	0	0	2	0	1	0	0
Ciclev10001179m.g.v1.0	scaffold_5	4550039:4553132	3093	1	Ciclev10001179m.v1.0	Ciclev10001179m	-	-	CYP701	clan71	7	6	7	1	441	50.7533	9.16	48.81	90.63	-0.154	endomembrane system	0	1	0	1	1	1	1	1	1	0	0	1	0	0	1	0	1	0	0	0	0	0	0	0	0	1	0	0
Ciclev10000884m.g.v1.0	scaffold_5	4487163:4490184	3021	1	Ciclev10000884m.v1.0	Ciclev10000884m	Ccl-CYP701A4	CYP701A41	CYP701	clan71	7	6	7	2	516	58.9525	8.88	47.72	92.62	-0.158	endomembrane system	1	1	1	1	0	1	1	1	1	1	0	1	0	1	1	0	1	0	0	0	0	0	0	0	0	1	0	0
Ciclev10000902m.g.v1.0	scaffold_5	4498792:4501743	2951	1	Ciclev10000902m.v1.0	Ciclev10000902m	Ccl-CYP701A3	CYP701A42	CYP701	clan71	7	6	7	2	513	58.3875	7.6	45.47	87.82	-0.185	endomembrane system	1	1	1	1	1	1	1	0	1	1	0	1	0	1	1	0	0	0	0	0	0	0	0	0	0	0	0	0
Ciclev10031286m.g.v1.0	scaffold_4	9423810:9425662	1852	1	Ciclev10031286m.v1.0	Ciclev10031286m	Ccl-CYP77A4	CYP77A13	CYP77	clan71	1	0	1	2	508	57.4801	9.25	36.43	89.23	-0.119	endomembrane system	1	1	1	1	1	1	1	1	1	1	1	0	0	1	0	0	1	0	0	0	0	0	0	3	0	3	0	0
Ciclev10014970m.g.v1.0	scaffold_2	32121969:32123805	1836	1	Ciclev10014970m.v1.0	Ciclev10014970m	Ccl-CYP77B1	CYP77B19	CYP77	clan71	1	0	1	2	508	57.2558	8.25	49.67	96.87	-0.039	endomembrane system	1	1	1	1	1	1	1	1	1	1	1	0	0	1	0	0	0	0	0	0	0	0	0	0	0	1	4	0
Ciclev10011479m.g.v1.0	scaffold_6	24177354:24178998	1644	1	Ciclev10011479m.v1.0	Ciclev10011479m	Ccl-CYP89B1	CYP89L1	CYP89	clan71	1	0	1	1	523	60.3352	8.54	42.39	102.49	-0.134	endomembrane system	2	1	1	1	1	1	1	1	1	1	1	0	0	1	0	0	1	0	0	0	0	0	0	2	0	1	0	0
Ciclev10031693m.g.v1.0	scaffold_4	17615012:17617178	2166	1	Ciclev10031693m.v1.0	Ciclev10031693m	-	-	CYP89	clan71	2	1	2	1	410	47.4239	9.17	44.97	108.66	0.023	endomembrane system	1	0	0	1	1	1	0	1	1	0	1	0	0	0	0	0	0	0	0	0	1	0	0	0	0	0	0	0
Ciclev10031236m.g.v1.0	scaffold_4	17628519:17630084	1565	1	Ciclev10031236m.v1.0	Ciclev10031236m	Ccl-CYP89A2	CYP89A121	CYP89	clan71	1	0	1	0	521	60.2981	8.5	48.38	96.91	-0.215	endomembrane system	1	1	1	1	1	1	1	1	1	1	1	0	0	1	0	0	0	0	0	0	0	0	0	0	1	0	0	0
Ciclev10033851m.g.v1.0	scaffold_4	17650706:17652253	1547	1	Ciclev10033851m.v1.0	Ciclev10033851m	Ccl-CYP89A4	CYP89A120	CYP89	clan71	1	0	1	0	515	59.6543	7.66	43.71	95.38	-0.177	endomembrane system	2	1	1	1	1	1	1	1	1	1	1	0	0	1	0	0	0	0	0	0	0	0	0	1	1	1	0	0
Ciclev10033803m.g.v1.0	scaffold_4	17669390:17671500	2110	1	Ciclev10033803m.v1.0	Ciclev10033803m	Ccl-CYP89A6	CYP89A117	CYP89	clan71	1	0	1	2	529	60.8412	9.1	48.19	99.13	-0.152	endomembrane system	2	1	1	1	1	1	1	1	1	1	1	0	0	1	0	0	0	0	2	0	0	0	0	5	0	3	0	0
Ciclev10031193m.g.v1.0	scaffold_4	17679210:17681073	1863	1	Ciclev10031193m.v1.0	Ciclev10031193m	Ccl-CYP89A3	CYP89A116	CYP89	clan71	1	0	1	2	535	61.5586	8.58	43.6	94.6	-0.207	endomembrane system	1	1	1	1	1	1	1	1	1	2	1	1	0	1	0	0	1	0	0	0	0	0	0	1	0	0	0	0
Ciclev10031268m.g.v1.0	scaffold_4	17666326:17668325	1999	1	Ciclev10031268m.v1.0	Ciclev10031268m	Ccl-CYP89A5	CYP89A118	CYP89	clan71	1	0	1	2	512	59.1037	8.16	47.08	99.14	-0.17	endomembrane system	2	1	1	1	1	1	1	1	1	1	1	1	0	1	0	0	0	1	0	1	0	0	0	0	0	2	0	0
Ciclev10031272m.g.v1.0	scaffold_4	17655894:17657645	1751	1	Ciclev10031272m.v1.0	Ciclev10031272m	Ccl-CYP89A7	CYP89A119	CYP89	clan71	1	0	1	1	511	58.8786	8.38	45.91	100.1	-0.122	endomembrane system	2	1	1	1	1	1	1	1	1	1	1	3	0	1	0	0	0	1	0	1	0	0	0	3	0	2	0	0
Ciclev10003406m.g.v1.0	scaffold_5	36277127:36278128	1001	1	Ciclev10003406m.v1.0	Ciclev10003406m	Ccl-CYP89A9	CYP89A123	CYP89	clan71	1	0	1	0	333	38.7499	5.36	45.15	95.68	-0.199	endomembrane system	1	1	1	0	0	1	1	1	0	1	0	1	0	1	0	0	1	0	0	0	0	0	0	0	0	4	3	0
Ciclev10000848m.g.v1.0	scaffold_5	20487352:20489738	2386	1	Ciclev10000848m.v1.0	Ciclev10000848m	Ccl-CYP98A9	CYP98A81	CYP98	clan71	3	2	3	2	524	60.0227	9.1	35.8	92.06	-0.264	endomembrane system	1	1	1	1	1	1	1	1	1	1	1	1	0	1	1	0	0	0	0	0	0	0	0	0	0	2	0	0
Ciclev10011520m.g.v1.0	scaffold_6	21816068:21819488	3420	1	Ciclev10011520m.v1.0	Ciclev10011520m	Ccl-CYP98A3	CYP98A79	CYP98	clan71	3	2	3	2	508	57.7519	8.78	38.71	90.24	-0.25	endomembrane system	1	1	1	1	1	1	1	2	1	1	1	1	0	1	1	0	1	0	0	0	0	0	0	0	0	6	2	0
Ciclev10019813m.g.v1.0	scaffold_3	2086561:2088137	1576	1	Ciclev10019813m.v1.0	Ciclev10019813m	Ccl-CYP98A8	CYP98A80	CYP98	clan71	1	0	1	1	503	57.3087	8.65	40.43	101.73	-0.075	endomembrane system	1	1	1	1	1	1	1	1	1	1	1	1	0	1	1	0	2	0	0	0	0	0	0	4	0	2	0	0
Ciclev10025343m.g.v1.0	scaffold_7	19024295:19026021	1726	1	Ciclev10025343m.v1.0	Ciclev10025343m	Ccl-CYP78A7	CYP78A123	CYP78	clan71	2	1	2	0	531	59.4538	8.48	34.73	99.55	0.013	endomembrane system	1	1	1	1	1	1	0	1	1	1	0	1	0	1	1	0	0	0	0	0	0	0	0	1	0	0	1	0
Ciclev10000771m.g.v1.0	scaffold_5	39250636:39252407	1771	1	Ciclev10000771m.v1.0	Ciclev10000771m	Ccl-CYP78A8	CYP79A78	CYP79	clan71	2	1	2	1	545	60.7384	8.89	31.97	100	0.024	endomembrane system	1	1	1	1	1	1	0	1	1	1	0	1	0	1	1	0	0	1	0	1	0	0	0	1	0	0	0	0
Ciclev10019326m.g.v1.0	scaffold_3	47830377:47832891	2514	1	Ciclev10019326m.v1.0	Ciclev10019326m	Ccl-CYP78A9	CYP78A122	CYP78	clan71	3	2	3	1	619	69.636	9.34	35.22	95.46	0.025	endomembrane system	1	1	1	1	1	2	1	1	1	1	0	1	0	1	1	0	0	0	0	0	0	0	0	0	0	1	1	0
Ciclev10019657m.g.v1.0	scaffold_3	462333:464454	2121	1	Ciclev10019657m.v1.0	Ciclev10019657m	Ccl-CYP78A6	CYP78A118	CYP78	clan71	2	1	2	2	535	60.1641	9.18	42.4	94.8	0.001	endomembrane system	1	1	1	1	1	1	1	1	1	1	0	1	0	1	1	0	2	0	0	0	0	0	0	0	0	2	0	0
Ciclev10031245m.g.v1.0	scaffold_4	21300402:21302840	2438	1	Ciclev10031245m.v1.0	Ciclev10031245m	Ccl-CYP78A4	CYP78A120	CYP78	clan71	2	1	2	2	519	58.6458	9.51	42.21	103.33	0.014	endomembrane system	1	1	1	1	1	1	1	1	1	1	0	1	0	1	0	0	0	0	1	0	0	0	0	2	0	1	0	0
Ciclev10023859m.g.v1.0	scaffold_3	8365066:8368815	3749	1	Ciclev10023859m.v1.0	Ciclev10023859m	Ccl-CYP78A10	CYP78A119	CYP78	clan71	3	2	3	0	525	58.7493	8.51	34.91	96.15	0.063	endomembrane system	1	1	1	1	1	1	1	1	1	1	0	1	0	1	1	0	0	0	1	0	0	0	0	0	0	1	0	0
Ciclev10031237m.g.v1.0	scaffold_4	20824180:20826164	1984	1	Ciclev10031237m.v1.0	Ciclev10031237m	Ccl-CYP78A5	CYP78A121	CYP78	clan71	2	1	2	2	521	58.3971	6.63	40.58	100.86	0.124	endomembrane system	1	1	1	1	1	1	1	1	1	1	0	1	0	1	1	0	1	0	0	0	0	0	0	2	0	2	0	0
Ciclev10025420m.g.v1.0	scaffold_7	3732303:3735157	2854	1	Ciclev10025420m.v1.0	Ciclev10025420m	Ccl-CYP81D8	CYP81Q44	CYP81	clan71	2	1	2	2	505	57.3053	8.81	52.55	97.13	-0.212	endomembrane system	1	1	1	1	1	1	1	1	1	1	1	1	0	1	1	0	0	0	0	0	0	0	0	0	0	2	0	0
Ciclev10025370m.g.v1.0	scaffold_7	3722811:3724786	1975	1	Ciclev10025370m.v1.0	Ciclev10025370m	Ccl-CYP81D7	CYP81Q46	CYP81	clan71	2	1	2	2	518	59.0474	8.97	44.5	88.44	-0.272	endomembrane system	2	1	1	1	1	1	1	1	1	1	1	1	0	1	1	0	0	0	0	0	0	0	0	0	0	1	0	0
Ciclev10027560m.g.v1.0	scaffold_7	3729182:3730825	1643	1	Ciclev10027560m.v1.0	Ciclev10027560m	Ccl-CYP81D6	CYP81Q45	CYP81	clan71	2	1	2	0	502	57.5157	9.03	56.39	91.16	-0.288	endomembrane system	2	1	1	1	1	1	1	1	1	1	1	1	0	1	1	1	0	0	0	0	0	0	0	1	0	2	0	0
Ciclev10000895m.g.v1.0	scaffold_5	34312617:34314987	2370	1	Ciclev10000895m.v1.0	Ciclev10000895m	Ccl-CYP81K1	CYP81C17	CYP81	clan71	2	1	2	1	514	58.1871	8.5	44.06	98.27	0.082	endomembrane system	1	1	1	1	1	1	1	1	1	1	1	1	0	1	1	0	2	0	1	0	0	1	0	2	2	3	1	0
Ciclev10000967m.g.v1.0	scaffold_5	39791664:39793900	2236	1	Ciclev10000967m.v1.0	Ciclev10000967m	Ccl-CYP81F1	CYP81AE1	CYP81	clan71	2	1	2	2	485	55.8641	8.23	55.64	99.88	-0.195	endomembrane system	1	1	1	1	1	1	1	1	1	1	1	2	0	1	1	1	0	0	0	0	0	0	0	0	0	3	0	0
Ciclev10000926m.g.v1.0	scaffold_5	34382124:34384067	1943	1	Ciclev10000926m.v1.0	Ciclev10000926m	Ccl-CYP81F3	CYP81B65	CYP81	clan71	2	1	2	2	503	57.4812	9.32	55.33	93.84	-0.23	endomembrane system	1	1	1	1	1	1	1	1	1	1	1	1	0	1	1	0	1	0	0	0	0	0	1	1	0	3	0	0
Ciclev10008060m.g.v1.0	scaffold_1	27632489:27634677	2188	1	Ciclev10008060m.v1.0	Ciclev10008060m	Ccl-CYP81F2	CYP81B66	CYP81	clan71	2	1	2	2	506	57.438	8.78	44.69	102.33	-0.081	endomembrane system	1	1	1	1	1	1	1	1	1	1	1	1	0	1	1	0	0	0	0	0	0	0	0	1	0	4	0	0
Ciclev10000934m.g.v1.0	scaffold_5	34373194:34375442	2248	1	Ciclev10000934m.v1.0	Ciclev10000934m	Ccl-CYP81G1	CYP81B67	CYP81	clan71	3	2	3	0	499	56.265	8.53	48.3	91.46	-0.198	organelle membrane	1	2	1	1	1	1	1	1	0	1	1	1	0	1	1	0	0	0	0	1	0	0	0	1	0	1	1	0
Ciclev10000918m.g.v1.0	scaffold_5	34345968:34347847	1879	1	Ciclev10000918m.v1.0	Ciclev10000918m	Ccl-CYP81D2	CYP81B63	CYP81	clan71	2	1	2	2	506	57.55	9.22	47.93	92.87	-0.118	endomembrane system	1	2	1	1	1	1	1	1	1	1	1	1	0	1	1	0	2	0	0	0	0	0	0	0	0	1	1	0
Ciclev10019727m.g.v1.0	scaffold_3	42067258:42069114	1856	1	Ciclev10019727m.v1.0	Ciclev10019727m	Ccl-CYP82G2	CYP82L11	CYP82	clan71	2	1	2	2	520	59.0276	8.77	29.26	102.75	-0.099	endomembrane system	1	1	1	1	1	1	1	1	1	2	1	1	0	1	1	0	1	0	0	0	0	0	0	0	0	2	0	0
Ciclev10019706m.g.v1.0	scaffold_3	42061488:42063267	1779	2	Ciclev10020597m.v1.0	Ciclev10020597m	-	-	CYP82	clan71	3	2	3	2	381	43.0472	9.02	29.18	107.77	-0.046	endomembrane system	0	0	0	1	1	2	0	1	1	1	1	1	0	0	1	0	0	0	0	0	0	0	0	1	0	0	0	0
Ciclev10019706m.g.v1.0	scaffold_3	42061488:42063267	1779	2	Ciclev10019706m.v1.0	Ciclev10019706m	Ccl-CYP82G1	CYP82L10	CYP82	clan71	2	1	2	2	525	59.28	8.44	30.86	103.09	-0.094	endomembrane system	1	1	1	1	1	2	1	1	1	2	1	1	0	1	1	0	0	0	0	0	0	0	0	1	0	0	0	0
Ciclev10003803m.g.v1.0	scaffold_5	40575525:40578675	3150	1	Ciclev10003803m.v1.0	Ciclev10003803m	Ccl-CYP82C4	CYP82C47	CYP82	clan71	3	2	3	0	521	58.6172	6.55	41.36	86.53	-0.254	plasma membrane	1	1	1	1	1	1	1	1	1	1	1	1	0	1	1	0	0	0	0	0	0	0	0	1	0	1	0	0
Ciclev10000852m.g.v1.0	scaffold_5	40582688:40584770	2082	1	Ciclev10000852m.v1.0	Ciclev10000852m	Ccl-CYP82C2	CYP82D84	CYP82	clan71	2	1	2	2	523	59.1967	8.17	30.72	101.07	-0.13	endomembrane system	1	1	1	1	1	1	1	1	1	1	1	1	0	1	1	0	1	1	1	0	0	0	0	0	0	0	0	0
Ciclev10028201m.g.v1.0	scaffold_8	4025926:4028221	2295	1	Ciclev10028201m.v1.0	Ciclev10028201m	Ccl-CYP82C8	CYP82C46	CYP82	clan71	2	1	2	2	524	59.2529	8	33.33	101.98	-0.085	endomembrane system	1	1	1	1	1	1	1	1	1	1	1	1	0	2	1	0	1	0	0	0	0	0	0	0	0	1	1	0
Ciclev10030016m.g.v1.0	scaffold_8	4006363:4008246	1883	1	Ciclev10030016m.v1.0	Ciclev10030016m	Ccl-CYP82E2	CYP82C49	CYP82	clan71	2	1	2	0	524	58.7119	8.43	31.67	95.84	-0.152	endomembrane system	1	1	1	1	1	1	1	1	1	1	1	1	0	1	1	0	4	0	0	0	0	0	0	1	0	2	0	0
Ciclev10030381m.g.v1.0	scaffold_8	4023182:4024953	1771	1	Ciclev10030381m.v1.0	Ciclev10030381m	Ccl-CYP82E1	CYP82C48	CYP82	clan71	4	3	4	0	440	49.7715	8.67	33.08	95.75	-0.171	endomembrane system	1	1	1	0	1	1	1	1	1	0	0	1	0	1	1	0	0	0	0	0	0	0	0	0	0	3	0	0
Ciclev10025349m.g.v1.0	scaffold_7	16030858:16033528	2670	1	Ciclev10025349m.v1.0	Ciclev10025349m	Ccl-CYP82C5	CYP82D64	CYP82	clan71	2	1	2	2	527	58.77	8.6	41.89	97.53	-0.155	anchored component of plasma membrane	1	1	1	1	1	1	1	1	1	1	2	1	0	1	1	0	3	1	0	0	0	0	0	0	0	2	0	0
Ciclev10003405m.g.v1.0	scaffold_5	5942320:5944275	1955	1	Ciclev10003405m.v1.0	Ciclev10003405m	Ccl-CYP82C6	CYP82D77	CYP82	clan71	2	1	2	0	370	41.5587	5.26	40.19	96.76	-0.214	endomembrane system	2	1	1	0	0	1	1	1	0	1	0	1	0	1	1	0	0	0	0	0	0	0	0	0	0	0	0	0
Ciclev10001614m.g.v1.0	scaffold_5	5919463:5922134	2671	1	Ciclev10001614m.v1.0	Ciclev10001614m	Ccl-CYP82F5	CYP82D76	CYP82	clan71	1	0	1	2	361	41.205	7.14	35.09	92.91	-0.134	endomembrane system	0	0	0	1	1	0	0	0	1	0	1	1	0	0	1	0	1	1	0	0	0	0	0	1	1	3	0	0
Ciclev10000809m.g.v1.0	scaffold_5	26839046:26841490	2444	1	Ciclev10000809m.v1.0	Ciclev10000809m	Ccl-CYP82D7	CYP82D82	CYP82	clan71	2	1	2	2	537	61.1596	8.67	39.8	90.24	-0.238	endomembrane system	1	1	1	1	1	2	1	1	1	1	1	1	0	1	1	0	2	0	0	0	0	0	0	0	0	1	0	0
Ciclev10000851m.g.v1.0	scaffold_5	26790424:26792763	2339	1	Ciclev10000851m.v1.0	Ciclev10000851m	Ccl-CYP82F2	CYP82D81	CYP82	clan71	2	1	2	1	524	59.6686	9.03	42.24	95.42	-0.152	endomembrane system	1	1	1	1	1	2	1	1	1	1	1	1	0	1	1	0	1	0	0	0	0	0	0	0	0	0	1	0
Ciclev10003959m.g.v1.0	scaffold_5	26680934:26683205	2271	1	Ciclev10003959m.v1.0	Ciclev10003959m	Ccl-CYP82F7	CYP82D88	CYP82	clan71	5	4	5	0	428	49.4757	8.63	39.45	97.94	-0.264	endomembrane system	1	1	1	1	1	1	0	1	0	1	1	1	0	1	1	0	1	0	0	0	0	0	0	0	0	1	0	0
Ciclev10000845m.g.v1.0	scaffold_5	26866036:26868420	2384	1	Ciclev10000845m.v1.0	Ciclev10000845m	Ccl-CYP82F1	CYP82D83	CYP82	clan71	2	1	2	2	525	59.6803	7.18	45.38	97.1	-0.155	endomembrane system	1	1	1	1	1	2	1	1	1	1	1	1	0	1	1	0	1	0	0	0	0	0	0	0	0	0	1	0
Ciclev10000846m.g.v1.0	scaffold_5	26691140:26693785	2645	1	Ciclev10000846m.v1.0	Ciclev10000846m	Ccl-CYP82D5	CYP82D92	CYP82	clan71	2	1	2	2	525	59.7414	8.04	42.26	96.17	-0.144	endomembrane system	1	1	1	1	1	1	1	1	1	1	1	1	0	1	1	0	0	0	0	0	0	0	0	0	0	0	0	0
Ciclev10003589m.g.v1.0	scaffold_5	26810283:26812583	2300	1	Ciclev10003589m.v1.0	Ciclev10003589m	Ccl-CYP82D6	CYP82D93	CYP82	clan71	3	2	3	0	473	53.5854	8.56	42.01	94.57	-0.21	organelle membrane	1	1	1	1	1	1	1	1	1	1	1	1	0	1	1	0	0	0	0	0	0	0	0	1	0	0	0	0
Ciclev10001118m.g.v1.0	scaffold_5	26715485:26717938	2453	1	Ciclev10001118m.v1.0	Ciclev10001118m	Ccl-CYP82D1	CYP82D79	CYP82	clan71	2	1	2	1	452	51.786	7.12	44.22	95.31	-0.238	endomembrane system	1	1	1	1	1	1	1	1	0	1	1	1	0	1	1	0	0	0	1	0	0	0	0	0	0	0	1	0
Ciclev10000844m.g.v1.0	scaffold_5	26217706:26220288	2582	1	Ciclev10000844m.v1.0	Ciclev10000844m	Ccl-CYP82D2	CYP82D78	CYP82	clan71	2	1	2	0	525	59.7544	7.15	44.27	101.2	-0.129	endomembrane system	1	1	1	1	1	1	1	1	1	1	1	1	0	1	1	0	2	0	1	0	0	0	0	0	0	1	0	0
Ciclev10027086m.g.v1.0	scaffold_7	19804506:19806461	1955	1	Ciclev10027086m.v1.0	Ciclev10027086m	Ccl-CYP82F4	CYP82D72	CYP82	clan71	2	1	2	0	408	46.1474	7.66	37.85	90.86	-0.182	endomembrane system	1	1	1	1	1	0	1	0	0	1	1	1	0	1	1	0	0	0	1	0	0	0	0	0	0	0	0	0
Ciclev10026027m.g.v1.0	scaffold_7	19688703:19689980	1277	1	Ciclev10026027m.v1.0	Ciclev10026027m	Ccl-CYP82C3	CYP82D75	CYP82	clan71	2	1	2	2	335	37.7936	5.28	33.86	94.33	-0.121	endomembrane system	1	1	1	0	0	1	1	1	0	1	0	1	0	1	1	0	0	0	2	0	0	0	0	1	0	1	0	0
Ciclev10027089m.g.v1.0	scaffold_7	19737001:19738215	1214	1	Ciclev10027089m.v1.0	Ciclev10027089m	Ccl-CYP82D3	CYP82D73	CYP82	clan71	2	1	2	0	367	41.4176	5.38	37.13	94.31	-0.141	endomembrane system	1	1	1	0	0	1	1	1	0	1	0	1	0	1	1	0	2	0	1	0	0	0	0	1	0	1	0	0
Ciclev10027210m.g.v1.0	scaffold_7	19714469:19715682	1213	1	Ciclev10027210m.v1.0	Ciclev10027210m	Ccl-CYP82D4	CYP82D74	CYP82	clan71	2	1	2	0	367	41.3026	5.54	36.96	95.91	-0.116	endomembrane system	1	1	1	0	0	1	1	1	0	1	0	1	0	1	1	0	1	0	1	0	0	0	0	3	0	1	0	0
Ciclev10033457m.g.v1.0	scaffold_4	2069193:2070651	1458	1	Ciclev10033457m.v1.0	Ciclev10033457m	Ccl-CYP82C12	CYP82D86	CYP82	clan71	2	1	2	0	454	51.5477	6.19	35.45	96.19	-0.085	endomembrane system	1	1	1	1	1	1	1	1	0	1	1	1	0	1	1	0	1	0	0	1	0	0	0	0	0	0	0	0
Ciclev10031215m.g.v1.0	scaffold_4	2131158:2133384	2226	1	Ciclev10031215m.v1.0	Ciclev10031215m	Ccl-CYP82C9	CYP82D87	CYP82	clan71	2	1	2	2	528	59.1293	6.44	42.46	98.47	-0.062	endomembrane system	1	1	1	1	1	1	1	1	1	1	1	1	0	1	1	0	0	0	1	0	0	1	0	0	0	1	0	0
Ciclev10031216m.g.v1.0	scaffold_4	2096562:2098472	1910	1	Ciclev10031216m.v1.0	Ciclev10031216m	Ccl-CYP82C10	CYP82D85	CYP82	clan71	2	1	2	2	528	59.1986	8.51	43.46	99.36	-0.089	endomembrane system	1	1	1	1	1	2	1	1	1	1	1	1	0	1	1	0	0	0	0	0	0	0	0	0	0	2	0	0
Ciclev10031217m.g.v1.0	scaffold_4	2080913:2082940	2027	1	Ciclev10031217m.v1.0	Ciclev10031217m	Ccl-CYP82C11	CYP82D91	CYP82	clan71	2	1	2	2	528	59.1287	6.58	38.43	104.17	0.008	endomembrane system	1	1	1	1	1	2	1	1	1	1	1	1	0	1	1	0	0	0	0	0	0	0	0	0	0	2	0	0
Ciclev10031635m.g.v1.0	scaffold_4	2104749:2106219	1470	1	Ciclev10031635m.v1.0	Ciclev10031635m	Ccl-CYP82F6	CYP82D89	CYP82	clan71	3	2	3	1	423	47.43	8.68	39.96	103.31	-0.058	endomembrane system	0	1	0	1	1	1	1	0	1	0	1	1	0	0	1	0	0	1	0	0	0	0	0	0	0	2	1	0
Ciclev10031875m.g.v1.0	scaffold_4	2087586:2089922	2336	2	Ciclev10032040m.v1.0	Ciclev10032040m	-	-	CYP82	clan71	2	1	2	1	336	38.6014	6.62	39.07	97.5	-0.165	endomembrane system	0	0	0	0	1	1	0	1	0	0	1	1	0	0	1	0	0	0	0	0	0	0	0	1	0	1	0	0
Ciclev10031875m.g.v1.0	scaffold_4	2087586:2089922	2336	2	Ciclev10031875m.v1.0	Ciclev10031875m	Ccl-CYP82F3	CYP82D90	CYP82	clan71	4	3	3	2	370	42.3187	7.69	40.43	93.84	-0.205	endomembrane system	0	0	0	0	1	1	0	1	0	0	1	1	0	0	1	0	0	0	0	0	0	0	0	1	0	1	0	0
Ciclev10023470m.g.v1.0	scaffold_3	48071864:48074465	2601	1	Ciclev10023470m.v1.0	Ciclev10023470m	Ccl-CYP703A2	CYP703A20	CYP703	clan71	3	2	3	0	521	59.2175	8.33	43.3	90.6	-0.286	endomembrane system	1	1	1	1	1	1	1	1	1	1	1	1	0	0	1	0	0	1	0	0	0	0	0	1	0	0	1	0
Ciclev10033385m.g.v1.0	scaffold_4	15616973:15619422	2449	1	Ciclev10033385m.v1.0	Ciclev10033385m	Ccl-CYP79C1	CYP79A72	CYP79	clan71	4	3	4	0	621	71.0902	8.66	47.46	90.87	-0.258	endomembrane system	1	1	1	1	1	1	1	1	1	2	1	1	0	0	1	0	0	0	0	0	0	0	0	0	0	0	0	0
Ciclev10013842m.g.v1.0	scaffold_6	434879:436519	1640	1	Ciclev10013842m.v1.0	Ciclev10013842m	Ccl-CYP79F2	CYP79A71	CYP79	clan71	2	1	2	0	508	57.7154	7.77	43.82	88.27	-0.354	organelle membrane	1	1	1	1	1	1	1	1	1	1	1	1	0	0	1	0	0	0	0	0	0	1	0	0	0	1	0	0
Ciclev10025237m.g.v1.0	scaffold_7	19858338:19861017	2679	1	Ciclev10025237m.v1.0	Ciclev10025237m	Ccl-CYP79A3P	CYP79A70	CYP79	clan71	3	2	3	1	585	66.6436	8.69	39.76	98.62	-0.088	endomembrane system	1	1	1	1	1	1	1	1	1	1	1	1	0	0	2	0	2	0	0	0	0	0	0	1	0	3	1	0
Ciclev10025240m.g.v1.0	scaffold_7	19964460:19967145	2685	1	Ciclev10025240m.v1.0	Ciclev10025240m	Ccl-CYP79A3	CYP79A69	CYP79	clan71	3	2	3	1	583	66.1761	8.76	39.14	99.47	-0.083	endomembrane system	1	1	1	1	1	1	1	1	1	1	1	1	0	0	1	0	1	0	0	0	0	0	0	0	0	4	1	0
Ciclev10004690m.g.v1.0	scaffold_9	8480332:8482371	2039	1	Ciclev10004690m.v1.0	Ciclev10004690m	Ccl-CYP79F1	CYP79A75	CYP79	clan71	3	2	3	0	542	62.1086	6.64	44.68	91.49	-0.307	endomembrane system	1	1	1	1	1	1	1	1	1	1	1	1	0	0	1	0	0	1	0	0	0	0	0	0	0	3	0	0
Ciclev10031099m.g.v1.0	scaffold_4	2198031:2200212	2181	1	Ciclev10031099m.v1.0	Ciclev10031099m	Ccl-CYP79C2	CYP79A77	CYP79	clan71	3	2	3	2	569	64.6942	8.06	51.52	87.73	-0.351	endomembrane system	1	1	1	1	1	1	1	1	1	1	1	1	0	1	1	0	2	0	0	0	0	0	0	0	1	0	1	0
Ciclev10031309m.g.v1.0	scaffold_4	2184381:2186045	1664	1	Ciclev10031309m.v1.0	Ciclev10031309m	Ccl-CYP79B3	CYP79A73	CYP79	clan71	2	1	2	1	502	56.9195	7.72	50.46	89.34	-0.336	endomembrane system	1	1	1	1	1	1	1	1	1	1	1	1	0	1	1	0	0	0	0	1	0	0	0	0	0	2	1	1
Ciclev10031307m.g.v1.0	scaffold_4	2212801:2214458	1657	1	Ciclev10031307m.v1.0	Ciclev10031307m	Ccl-CYP79B2	CYP79A79	CYP79	clan71	2	1	2	0	503	57.1798	8.37	52.03	90.72	-0.346	endomembrane system	1	1	1	1	1	1	1	1	1	1	1	1	0	1	1	0	0	0	0	1	0	0	0	1	0	3	2	0
Ciclev10031311m.g.v1.0	scaffold_4	2223291:2226910	3619	1	Ciclev10031311m.v1.0	Ciclev10031311m	Ccl-CYP79A2	CYP79A74	CYP79	clan71	3	2	3	0	501	56.9354	8.12	49.34	86.97	-0.37	endomembrane system	1	1	1	1	1	1	1	1	1	1	1	1	0	1	1	0	0	0	0	1	0	0	0	1	0	0	1	0
Ciclev10027549m.g.v1.0	scaffold_7	19449056:19451251	2195	1	Ciclev10027549m.v1.0	Ciclev10027549m	Ccl-CYP71B17	CYP736A124	CYP736	clan71	2	1	2	0	498	56.2706	6.59	36.19	96.14	-0.067	endomembrane system	1	1	1	1	1	1	1	1	1	1	1	1	1	1	1	0	2	0	1	0	0	0	0	0	0	0	0	0
Ciclev10027567m.g.v1.0	scaffold_7	19386304:19388718	2414	1	Ciclev10027567m.v1.0	Ciclev10027567m	Ccl-CYP71D3	CYP736A127	CYP736	clan71	2	1	2	0	430	48.9038	8.99	36.32	87.95	-0.282	organelle membrane	1	1	1	1	1	0	1	0	1	1	0	1	1	1	1	0	1	0	0	0	0	0	0	0	0	0	0	0
Ciclev10026966m.g.v1.0	scaffold_7	19428361:19430437	2076	1	Ciclev10026966m.v1.0	Ciclev10026966m	Ccl-CYP71C4	CYP736A126	CYP736	clan71	2	1	2	0	498	56.5179	8.25	43.18	91.85	-0.164	endomembrane system	1	1	1	1	1	1	1	1	1	1	1	1	1	1	1	0	1	0	0	1	0	0	0	0	0	0	0	0
Ciclev10025445m.g.v1.0	scaffold_7	19356852:19359328	2476	1	Ciclev10025445m.v1.0	Ciclev10025445m	Ccl-CYP71C6	CYP736A125	CYP736	clan71	2	1	2	1	498	56.2724	7.23	39.92	91.04	-0.149	endomembrane system	1	1	1	1	1	1	1	1	1	1	1	1	0	1	1	0	0	0	0	0	0	0	0	1	0	3	1	0
Ciclev10008392m.g.v1.0	scaffold_1	24456730:24458491	1761	1	Ciclev10008392m.v1.0	Ciclev10008392m	Ccl-CYP71B18	CYP92A84	CYP92	clan71	2	1	2	1	425	49.3089	8.53	37.47	83.95	-0.366	endomembrane system	1	1	1	0	1	1	1	1	0	1	1	1	0	1	1	0	0	0	0	0	0	0	0	0	0	1	0	0
Ciclev10025391m.g.v1.0	scaffold_7	7212335:7215254	2919	1	Ciclev10025391m.v1.0	Ciclev10025391m	Ccl-CYP71B2	CYP92A85	CYP92	clan71	2	1	2	2	512	58.1419	8.77	35.36	101.86	-0.11	endomembrane system	1	1	1	1	1	1	1	1	1	1	1	1	0	1	1	0	1	1	1	0	0	0	0	0	0	1	1	0
Ciclev10025392m.g.v1.0	scaffold_7	7194737:7198550	3813	1	Ciclev10025392m.v1.0	Ciclev10025392m	Ccl-CYP71B3	CYP92A86	CYP92	clan71	2	1	2	2	512	58.0746	8.93	32.17	98.81	-0.153	endomembrane system	1	1	1	1	1	1	1	1	1	1	1	1	0	1	1	0	0	2	0	0	0	0	0	0	0	2	0	0
Ciclev10025396m.g.v1.0	scaffold_7	7189178:7192059	2881	1	Ciclev10025396m.v1.0	Ciclev10025396m	Ccl-CYP71B15	CYP92A87	CYP92	clan71	2	1	2	2	511	58.6105	8.75	35.73	98.63	-0.148	endomembrane system	1	1	1	1	1	1	1	1	1	1	1	1	0	1	1	0	0	1	0	0	0	0	0	0	0	2	0	0
Ciclev10025388m.g.v1.0	scaffold_7	15535686:15537832	2146	1	Ciclev10025388m.v1.0	Ciclev10025388m	Ccl-CYP71B28	CYP92A83	CYP92	clan71	2	1	2	2	513	58.4163	8.71	33.64	100.18	-0.132	endomembrane system	1	1	1	1	1	1	1	1	1	2	1	1	0	1	1	0	0	0	0	0	0	0	0	0	0	0	0	0
Ciclev10026999m.g.v1.0	scaffold_7	15890680:15892479	1799	1	Ciclev10026999m.v1.0	Ciclev10026999m	Ccl-CYP71D2	CYP92A89P	CYP92	clan71	6	5	6	0	366	42.241	6.74	31.47	91.34	-0.299	endomembrane system	0	1	0	0	0	1	1	1	0	0	0	0	0	1	0	0	0	0	2	1	0	0	0	1	0	1	1	0
Ciclev10031266m.g.v1.0	scaffold_4	5949845:5951969	2124	1	Ciclev10031266m.v1.0	Ciclev10031266m	Ccl-CYP71B14	CYP92A88	CYP92	clan71	2	1	2	2	512	58.8786	8.49	36.82	93.26	-0.185	endomembrane system	1	1	1	1	1	1	1	1	1	1	1	1	0	1	1	0	0	0	0	1	0	0	0	0	0	2	0	0
Ciclev10025408m.g.v1.0	scaffold_7	15707975:15709919	1944	1	Ciclev10025408m.v1.0	Ciclev10025408m	Ccl-CYP71B29	CYP92A78	CYP92	clan71	3	2	3	0	508	58.2269	8.97	32.99	100.2	-0.223	endomembrane system	1	1	1	1	1	1	1	1	1	1	1	1	0	1	0	0	1	0	0	0	0	0	0	1	0	3	0	0
Ciclev10025335m.g.v1.0	scaffold_7	15605065:15607345	2280	1	Ciclev10025335m.v1.0	Ciclev10025335m	Ccl-CYP71A38P	CYP92A77	CYP92	clan71	3	2	3	2	533	61.4324	8.68	39.15	92.68	-0.307	endomembrane system	1	1	1	1	1	0	1	1	1	1	1	1	0	1	1	0	0	0	0	0	0	0	0	2	1	2	2	0
Ciclev10025417m.g.v1.0	scaffold_7	14844175:14846782	2607	1	Ciclev10025417m.v1.0	Ciclev10025417m	Ccl-CYP71B16	CYP92A82	CYP92	clan71	2	1	2	2	506	58.6495	8.95	39.51	97.81	-0.297	endomembrane system	1	1	1	1	1	1	1	1	1	1	1	1	0	1	1	0	1	0	0	0	0	1	0	0	0	1	1	0
Ciclev10025377m.g.v1.0	scaffold_7	14727276:14729453	2177	1	Ciclev10025377m.v1.0	Ciclev10025377m	Ccl-CYP71B19	CYP92A79	CYP92	clan71	2	1	2	2	516	59.0106	8.09	37.16	99.36	-0.182	endomembrane system	1	1	1	1	1	1	1	1	1	1	1	1	0	1	1	0	0	0	0	0	0	0	0	1	0	0	0	0
Ciclev10025378m.g.v1.0	scaffold_7	14802050:14804801	2751	1	Ciclev10025378m.v1.0	Ciclev10025378m	Ccl-CYP71B11	CYP92A81	CYP92	clan71	2	1	2	2	516	59.1298	8.35	36.94	97.83	-0.18	endomembrane system	1	1	1	1	1	1	1	1	1	1	1	1	0	1	1	0	0	0	0	0	0	0	0	0	0	2	0	0
Ciclev10018289m.g.v1.0	scaffold_2	8055066:8056876	1810	1	Ciclev10018289m.v1.0	Ciclev10018289m	Ccl-CYP75B2	CYP75A58	CYP75	clan71	2	1	2	0	514	57.633	8.41	41.15	92.63	-0.123	endomembrane system	1	1	1	1	1	1	1	1	1	1	1	1	1	1	1	0	0	0	0	0	0	0	0	0	0	1	0	0
Ciclev10019637m.g.v1.0	scaffold_3	8018777:8022807	4030	1	Ciclev10019637m.v1.0	Ciclev10019637m	Ccl-CYP75B1	CYP75B81	CYP75	clan71	4	3	4	1	538	60.1068	9.45	36.24	99.7	-0.092	endomembrane system	1	1	1	1	1	1	1	1	1	2	1	1	0	1	1	0	1	1	1	0	0	0	0	1	0	0	0	0
Ciclev10019693m.g.v1.0	scaffold_3	6158863:6161953	3090	1	Ciclev10019693m.v1.0	Ciclev10019693m	Ccl-CYP706A2	CYP706C36	CYP706	clan71	2	1	2	2	528	59.7153	9.16	37.63	90.08	-0.113	endomembrane system	1	1	1	1	1	1	1	1	1	1	1	1	0	1	1	0	1	0	0	0	0	0	0	0	0	3	0	0
Ciclev10004821m.g.v1.0	scaffold_9	27753860:27755705	1845	1	Ciclev10004821m.v1.0	Ciclev10004821m	Ccl-CYP706A3	CYP706J10	CYP706	clan71	2	1	2	2	497	56.0494	7.24	39.89	99.2	-0.071	endomembrane system	1	1	1	1	1	1	1	1	1	1	1	1	0	1	1	0	1	0	0	0	0	0	0	0	0	2	0	0
Ciclev10004717m.g.v1.0	scaffold_9	27765515:27767561	2046	1	Ciclev10004717m.v1.0	Ciclev10004717m	Ccl-CYP706A8	CYP706J12	CYP706	clan71	2	1	2	2	529	59.6256	9.18	37.26	98.77	-0.033	endomembrane system	1	1	1	1	1	1	1	1	1	1	1	0	0	1	1	0	0	1	0	1	0	0	0	0	0	2	0	0
Ciclev10006782m.g.v1.0	scaffold_9	27791710:27792790	1080	1	Ciclev10006782m.v1.0	Ciclev10006782m	Ccl-CYP706A6	CYP706J11	CYP706	clan71	2	1	2	0	332	37.4361	5.32	36.16	97.5	-0.181	endomembrane system	1	1	1	0	0	1	1	1	0	1	0	1	0	1	1	0	0	0	0	0	0	0	0	1	0	3	1	0
Ciclev10004733m.g.v1.0	scaffold_9	27822452:27824271	1819	1	Ciclev10004733m.v1.0	Ciclev10004733m	Ccl-CYP706A7	CYP706J13	CYP706	clan71	2	1	2	1	523	58.3895	7.16	37.12	98.41	-0.09	endomembrane system	1	1	1	1	0	1	1	1	1	1	1	1	1	1	1	0	0	0	0	0	0	0	0	0	0	1	0	0
Ciclev10024099m.g.v1.0	scaffold_3	6169689:6172011	2322	1	Ciclev10024099m.v1.0	Ciclev10024099m	Ccl-CYP706A16	CYP706D4	CYP706	clan71	3	2	3	0	430	49.2023	9.25	35.49	99.05	-0.077	endomembrane system	1	1	1	1	1	1	0	1	1	1	1	0	0	1	1	0	0	0	0	0	0	0	0	1	0	2	0	0
Ciclev10000860m.g.v1.0	scaffold_5	7063961:7066280	2319	1	Ciclev10000860m.v1.0	Ciclev10000860m	Ccl-CYP706A5	CYP706B13	CYP706	clan71	2	1	2	2	522	58.3641	9.25	33.41	99.54	-0.093	endomembrane system	1	1	1	1	1	1	1	1	1	1	1	2	1	1	1	0	0	0	2	0	0	0	0	1	0	1	1	0
Ciclev10019712m.g.v1.0	scaffold_3	6163497:6165504	2007	1	Ciclev10019712m.v1.0	Ciclev10019712m	Ccl-CYP706A4	CYP706B14	CYP706	clan71	2	1	2	2	525	59.1719	8.67	31.61	96.38	-0.062	endomembrane system	1	1	1	1	1	1	1	1	1	1	1	1	1	1	1	0	0	0	2	0	0	0	0	0	0	1	0	0
Ciclev10014940m.g.v1.0	scaffold_2	6082151:6084019	1868	1	Ciclev10014940m.v1.0	Ciclev10014940m	Ccl-CYP706A11	CYP706B10	CYP706	clan71	3	2	3	0	515	57.3586	8.51	37.48	100.12	-0.053	endomembrane system	1	1	1	1	1	1	1	1	1	1	1	1	1	1	1	0	0	2	0	0	0	1	0	0	0	2	0	0
Ciclev10017976m.g.v1.0	scaffold_2	6063667:6066535	2868	1	Ciclev10017976m.v1.0	Ciclev10017976m	Ccl-CYP706A15	CYP706B9	CYP706	clan71	4	3	4	0	494	54.8687	8.62	35.16	99.84	-0.019	endomembrane system	1	1	1	1	1	1	1	1	0	1	1	1	1	1	0	0	3	1	0	1	0	0	0	0	0	2	0	0
Ciclev10017469m.g.v1.0	scaffold_2	5992328:5994998	2670	1	Ciclev10017469m.v1.0	Ciclev10017469m	Ccl-CYP706A17	CYP706B16P	CYP706	clan71	4	3	4	0	467	51.7943	8.9	38.21	100.81	0.016	endomembrane system	1	1	1	1	1	0	1	0	0	1	1	1	1	1	0	0	0	0	0	0	0	1	0	0	0	1	0	0
Ciclev10017705m.g.v1.0	scaffold_2	6001886:6003944	2058	1	Ciclev10017705m.v1.0	Ciclev10017705m	Ccl-CYP706B1	CYP706B17P	CYP706	clan71	4	3	4	0	516	58.0512	6.64	37.55	96.16	-0.125	endomembrane system	1	1	1	1	0	1	1	1	1	1	0	1	0	1	1	0	2	0	0	0	0	0	0	0	0	0	0	0
Ciclev10017722m.g.v1.0	scaffold_2	6085256:6087034	1778	1	Ciclev10017722m.v1.0	Ciclev10017722m	Ccl-CYP706A10	CYP706B11	CYP706	clan71	2	1	2	0	538	60.3925	6.54	34.67	95.28	-0.149	endomembrane system	1	1	1	1	1	1	1	1	1	1	1	1	0	1	1	0	1	2	0	0	0	0	0	1	0	0	1	0
Ciclev10014863m.g.v1.0	scaffold_2	6140140:6141999	1859	1	Ciclev10014863m.v1.0	Ciclev10014863m	Ccl-CYP706A12	CYP706B18	CYP706	clan71	2	1	2	2	533	59.8636	7.98	33.29	95.83	-0.095	endomembrane system	1	1	1	1	1	1	1	1	1	1	1	1	0	1	1	0	1	0	1	0	0	1	0	0	0	3	1	0
Ciclev10014858m.g.v1.0	scaffold_2	5975367:5977280	1913	1	Ciclev10014858m.v1.0	Ciclev10014858m	Ccl-CYP706A14	CYP706B7	CYP706	clan71	2	1	2	2	533	59.9957	8.72	33.09	94.17	-0.131	endomembrane system	1	1	1	1	1	1	1	1	1	1	1	1	0	1	1	0	0	0	0	0	0	1	0	0	0	0	1	0
Ciclev10014861m.g.v1.0	scaffold_2	6020497:6022331	1834	1	Ciclev10014861m.v1.0	Ciclev10014861m	Ccl-CYP706A13	CYP706B15	CYP706	clan71	2	1	2	1	533	59.9765	8.32	30.86	92.72	-0.166	endomembrane system	1	1	1	1	1	1	1	1	1	2	1	1	0	1	1	0	0	0	0	0	0	0	0	0	0	2	0	0
Ciclev10014862m.g.v1.0	scaffold_2	5980374:5982264	1890	1	Ciclev10014862m.v1.0	Ciclev10014862m	Ccl-CYP706A9	CYP706B8	CYP706	clan71	2	1	2	2	533	60.0294	8.52	34.29	93.28	-0.181	endomembrane system	1	1	1	1	1	1	1	1	1	1	1	1	1	1	1	0	2	0	0	0	0	1	0	2	0	3	0	0
Ciclev10033708m.g.v1.0	scaffold_4	25639061:25641628	2567	1	Ciclev10033708m.v1.0	Ciclev10033708m	Ccl-CYP76G1	CYP76G17	CYP76	clan71	2	1	2	0	512	58.5344	8.55	40.99	86.07	-0.151	endomembrane system	1	1	1	1	1	1	1	1	1	2	1	1	1	2	1	0	0	0	0	0	0	0	0	0	0	1	1	0
Ciclev10013315m.g.v1.0	scaffold_6	21192270:21194242	1972	1	Ciclev10013315m.v1.0	Ciclev10013315m	Ccl-CYP76G2	CYP76A38	CYP76	clan71	2	1	2	0	515	58.7469	6.92	37.23	91.5	-0.28	endomembrane system	1	1	1	1	1	1	1	1	1	1	1	1	0	1	1	0	0	0	0	0	0	1	0	0	0	1	0	0
Ciclev10011511m.g.v1.0	scaffold_6	21187464:21189754	2290	1	Ciclev10011511m.v1.0	Ciclev10011511m	Ccl-CYP76G3	CYP76A37	CYP76	clan71	2	1	2	2	512	58.6332	8.69	35.61	94.65	-0.22	endomembrane system	1	1	1	1	1	1	1	1	1	1	1	1	0	1	1	0	1	0	2	0	0	0	0	0	0	1	1	0
Ciclev10028277m.g.v1.0	scaffold_8	10039553:10041219	1666	1	Ciclev10028277m.v1.0	Ciclev10028277m	Ccl-CYP76D4	CYP76F49	CYP76	clan71	2	1	2	2	495	56.1356	8.08	41.63	106.32	-0.017	endomembrane system	1	1	1	1	1	1	1	1	1	1	1	2	1	1	1	0	0	0	0	0	0	0	0	0	0	0	0	0
Ciclev10028270m.g.v1.0	scaffold_8	8861313:8863137	1824	1	Ciclev10028270m.v1.0	Ciclev10028270m	Ccl-CYP76E4	CYP76F57	CYP76	clan71	2	1	2	2	495	56.1589	9.17	40.77	105.58	-0.065	endomembrane system	1	1	1	1	1	1	1	1	1	1	1	1	1	1	1	0	1	0	0	1	0	0	0	0	0	1	1	0
Ciclev10028273m.g.v1.0	scaffold_8	9076706:9078990	2284	1	Ciclev10028273m.v1.0	Ciclev10028273m	Ccl-CYP76D7	CYP76F56	CYP76	clan71	2	1	2	2	495	55.7761	8.72	37.57	102.83	-0.063	endomembrane system	1	1	1	1	1	1	1	1	1	1	1	2	1	1	1	0	0	0	0	0	0	0	0	0	0	3	1	0
Ciclev10030181m.g.v1.0	scaffold_8	9004930:9006488	1558	1	Ciclev10030181m.v1.0	Ciclev10030181m	Ccl-CYP76F1	CYP76F66	CYP76	clan71	3	2	3	0	451	51.0748	8.54	38.96	102.93	-0.061	endomembrane system	1	1	1	1	1	1	1	1	1	1	1	1	0	1	1	0	0	1	1	0	0	0	0	0	0	1	0	0
Ciclev10028276m.g.v1.0	scaffold_8	10154369:10156192	1823	2	Ciclev10028569m.v1.0	Ciclev10028569m	-	-	CYP76	clan71	3	2	3	2	404	45.8377	9.12	45.52	105.94	-0.105	endomembrane system	0	1	0	1	1	1	1	1	1	0	1	1	1	0	1	0	0	0	1	0	0	0	0	0	0	0	0	0
Ciclev10028276m.g.v1.0	scaffold_8	10154369:10156192	1823	2	Ciclev10028276m.v1.0	Ciclev10028276m	Ccl-CYP76D1	CYP76F50	CYP76	clan71	2	1	2	2	495	55.9974	8.72	45.12	103.78	-0.103	endomembrane system	1	1	1	1	1	1	1	1	1	1	1	1	1	1	1	0	0	0	1	0	0	0	0	0	0	0	0	0
Ciclev10030225m.g.v1.0	scaffold_8	9061086:9062586	1500	1	Ciclev10030225m.v1.0	Ciclev10030225m	Ccl-CYP76E2	CYP76F63	CYP76	clan71	2	1	2	0	483	54.6656	8.59	42.89	97.91	-0.209	organelle membrane	1	1	1	1	1	1	1	1	1	1	1	1	1	1	1	0	0	0	0	1	0	0	0	1	0	1	0	0
Ciclev10028275m.g.v1.0	scaffold_8	8247230:8248860	1630	1	Ciclev10028275m.v1.0	Ciclev10028275m	Ccl-CYP76E3	CYP76F54	CYP76	clan71	2	1	2	2	495	55.8891	8.85	40.81	98.71	-0.143	endomembrane system	1	1	1	1	1	1	1	1	1	1	1	1	1	1	1	0	0	0	0	0	0	0	0	1	0	2	1	1
Ciclev10028488m.g.v1.0	scaffold_8	9538613:9542270	3657	1	Ciclev10028488m.v1.0	Ciclev10028488m	Ccl-CYP76C1	CYP76F64	CYP76	clan71	4	3	4	0	434	48.8432	7.17	41.11	107.37	0.032	endomembrane system	1	1	1	1	1	1	1	1	1	1	1	1	1	1	0	0	0	0	0	0	0	0	0	2	0	2	0	0
Ciclev10028278m.g.v1.0	scaffold_8	9383280:9385123	1843	1	Ciclev10028278m.v1.0	Ciclev10028278m	Ccl-CYP76C7	CYP76F60	CYP76	clan71	2	1	2	2	495	56.1236	8.11	43.65	103.82	-0.074	endomembrane system	1	1	1	1	1	1	1	1	1	1	1	1	1	1	1	0	0	0	0	0	0	0	0	0	0	2	0	1
Ciclev10028269m.g.v1.0	scaffold_8	9325659:9327368	1709	1	Ciclev10028269m.v1.0	Ciclev10028269m	Ccl-CYP76C5	CYP76F59	CYP76	clan71	2	1	2	2	495	55.8012	8.9	37.48	102.83	-0.102	endomembrane system	1	1	1	1	1	1	1	1	1	1	1	1	1	1	1	0	0	0	1	0	0	0	0	0	0	1	2	0
Ciclev10030057m.g.v1.0	scaffold_8	9481945:9483503	1558	1	Ciclev10030057m.v1.0	Ciclev10030057m	Ccl-CYP76E1	CYP76F69	CYP76	clan71	3	2	3	0	475	53.4524	8.59	32.74	103.85	-0.086	endomembrane system	1	1	1	1	0	1	1	1	1	1	1	1	1	1	1	0	1	0	1	0	0	1	0	0	0	5	3	0
Ciclev10028239m.g.v1.0	scaffold_8	9911762:9913703	1941	1	Ciclev10028239m.v1.0	Ciclev10028239m	Ccl-CYP76C2	CYP76F48	CYP76	clan71	2	1	2	2	506	57.2338	8.08	38.4	105.57	-0.025	endomembrane system	1	1	1	1	1	1	1	1	1	1	1	2	1	1	1	0	1	0	0	0	0	0	0	0	0	5	0	0
Ciclev10028268m.g.v1.0	scaffold_8	9564698:9566326	1628	1	Ciclev10028268m.v1.0	Ciclev10028268m	Ccl-CYP76D2	CYP76F68	CYP76	clan71	2	1	2	1	496	55.9529	6.93	40.41	99.68	-0.118	endomembrane system	1	1	1	1	1	1	1	1	1	1	1	1	1	1	1	0	1	0	0	0	0	0	0	0	0	1	0	0
Ciclev10028257m.g.v1.0	scaffold_8	9393416:9395113	1697	1	Ciclev10028257m.v1.0	Ciclev10028257m	Ccl-CYP76D3	CYP76F61	CYP76	clan71	2	1	2	2	501	56.6109	8.54	38.4	100.62	-0.1	endomembrane system	1	1	1	1	1	1	1	1	1	1	1	1	1	1	1	0	1	0	0	0	0	0	0	0	0	2	0	0
Ciclev10003440m.g.v1.0	scaffold_5	8315461:8317016	1555	1	Ciclev10003440m.v1.0	Ciclev10003440m	Ccl-CYP76F2	CYP76F67P	CYP76	clan71	5	4	5	0	338	37.7947	7.91	37.47	101.27	-0.064	organelle membrane	1	0	1	1	0	0	1	1	0	1	0	0	1	1	1	0	2	0	0	0	0	0	0	1	0	2	0	0
Ciclev10019826m.g.v1.0	scaffold_3	6502231:6504139	1908	1	Ciclev10019826m.v1.0	Ciclev10019826m	Ccl-CYP76C3	CYP76F53	CYP76	clan71	2	1	2	2	499	56.2803	8.4	36.88	97.56	-0.095	endomembrane system	1	1	1	1	1	1	1	1	1	1	1	1	1	1	1	0	0	1	0	0	0	0	0	1	0	0	0	0
Ciclev10030448m.g.v1.0	scaffold_935	1554:3173	1619	1	Ciclev10030448m.v1.0	Ciclev10030448m	Ccl-CYP76D5	CYP76F51	CYP76	clan71	2	1	2	1	499	56.1991	8.28	32.92	94.25	-0.15	endomembrane system	1	1	1	1	1	1	1	1	1	1	1	1	1	1	1	0	1	0	0	0	0	0	0	1	0	2	0	0
Ciclev10019651m.g.v1.0	scaffold_3	6499486:6501568	2082	1	Ciclev10019651m.v1.0	Ciclev10019651m	Ccl-CYP76D6	CYP76F65	CYP76	clan71	3	2	3	1	536	60.5912	8.45	34.29	93.73	-0.159	endomembrane system	1	1	1	1	1	1	1	1	1	1	1	1	1	1	1	0	1	1	2	0	0	0	0	0	0	1	1	0
Ciclev10008095m.g.v1.0	scaffold_1	9519841:9521614	1773	1	Ciclev10008095m.v1.0	Ciclev10008095m	Ccl-CYP76C4	CYP76F46	CYP76	clan71	2	1	2	2	494	55.4615	9.36	34.59	98.7	-0.143	endomembrane system	1	1	1	1	1	1	1	1	1	1	1	1	1	1	1	0	0	0	0	0	0	0	0	1	0	1	0	0
Ciclev10008099m.g.v1.0	scaffold_1	9491340:9493962	2622	4	Ciclev10008094m.v1.0	Ciclev10008094m	-	-	CYP76	clan71	3	2	2	3	494	55.6796	7.1	38.37	103.38	-0.123	endomembrane system	1	1	1	1	1	1	1	1	1	1	1	1	1	1	1	0	1	0	0	0	0	0	0	0	0	7	1	0
Ciclev10008099m.g.v1.0	scaffold_1	9491340:9493962	2622	4	Ciclev10008099m.v1.0	Ciclev10008099m	Ccl-CYP76C6	CYP76F47	CYP76	clan71	3	2	2	3	494	55.6796	7.1	38.37	103.38	-0.123	endomembrane system	1	1	1	1	1	1	1	1	1	1	1	1	1	1	1	0	1	0	0	0	0	0	0	0	0	7	1	0
Ciclev10008099m.g.v1.0	scaffold_1	9491340:9493962	2622	4	Ciclev10008103m.v1.0	Ciclev10008103m	-	-	CYP76	clan71	3	2	2	3	494	55.6796	7.1	38.37	103.38	-0.123	endomembrane system	1	1	1	1	1	1	1	1	1	1	1	1	1	1	1	0	1	0	0	0	0	0	0	0	0	7	1	0
Ciclev10008099m.g.v1.0	scaffold_1	9491340:9493962	2622	4	Ciclev10008102m.v1.0	Ciclev10008102m	-	-	CYP76	clan71	2	1	2	2	494	55.6796	7.1	38.37	103.38	-0.123	endomembrane system	1	1	1	1	1	1	1	1	1	1	1	1	1	1	1	0	1	0	0	0	0	0	0	0	0	7	1	0
Ciclev10004841m.g.v1.0	scaffold_9	25739037:25740714	1677	1	Ciclev10004841m.v1.0	Ciclev10004841m	Ccl-CYP712A1	CYP712A15	CYP712	clan71	3	2	3	1	490	55.0352	8.48	32.13	93.35	-0.016	endomembrane system	1	1	0	1	1	1	0	1	1	1	1	1	0	1	0	0	1	1	1	1	0	0	0	1	0	2	1	0
Ciclev10007099m.g.v1.0	scaffold_9	25792872:25796642	3770	1	Ciclev10007099m.v1.0	Ciclev10007099m	Ccl-CYP712A2	CYP712C4	CYP712	clan71	3	2	3	0	545	62.1271	8.9	40.86	90.72	-0.163	endomembrane system	2	1	1	1	1	1	1	1	1	1	1	1	0	1	0	0	1	0	2	0	0	0	0	0	0	4	0	0
Ciclev10007112m.g.v1.0	scaffold_9	25757392:25760714	3322	1	Ciclev10007112m.v1.0	Ciclev10007112m	Ccl-CYP712A3	CYP712J2	CYP712	clan71	3	2	3	0	539	61.5038	6.27	31.38	83.43	-0.286	endomembrane system	1	1	1	1	1	1	1	1	1	1	1	1	1	1	1	0	3	0	0	0	0	0	0	0	0	1	0	0
Ciclev10006903m.g.v1.0	scaffold_9	25744568:25747429	2861	1	Ciclev10006903m.v1.0	Ciclev10006903m	Ccl-CYP712A4	CYP712J3	CYP712	clan71	2	1	2	0	519	59.2797	8.31	33.98	88.11	-0.195	endomembrane system	1	1	1	1	1	1	1	1	1	1	1	1	0	1	1	1	0	0	0	0	0	0	0	0	0	2	2	0
Ciclev10019810m.g.v1.0	scaffold_3	23665052:23668159	3107	1	Ciclev10019810m.v1.0	Ciclev10019810m	Ccl-CYP93E2	CYP93B26	CYP93	clan71	2	1	2	2	503	56.9901	8.79	44.37	98.05	-0.128	endomembrane system	1	1	1	1	1	1	1	1	1	1	1	1	1	1	1	0	2	0	0	2	0	0	0	1	0	2	0	0
Ciclev10019811m.g.v1.0	scaffold_3	23572803:23575556	2753	1	Ciclev10019811m.v1.0	Ciclev10019811m	Ccl-CYP93E1	CYP93B27	CYP93	clan71	2	1	2	2	503	56.9922	8.79	45.04	100.38	-0.098	endomembrane system	1	1	1	1	1	1	1	1	1	1	1	1	1	1	1	0	0	0	1	1	0	0	0	0	0	1	0	0
Ciclev10023526m.g.v1.0	scaffold_3	23619337:23621350	2013	1	Ciclev10023526m.v1.0	Ciclev10023526m	-	-	CYP93	clan71	3	2	3	0	391	44.6439	9.29	40.8	98.47	-0.141	endomembrane system	0	1	0	1	1	0	1	1	1	0	1	1	1	0	1	0	0	2	1	0	0	0	0	1	1	2	1	0
Ciclev10033553m.g.v1.0	scaffold_4	14957125:14958803	1678	1	Ciclev10033553m.v1.0	Ciclev10033553m	Ccl-CYP93D1	CYP93A65	CYP93	clan71	2	1	2	0	518	58.593	8.29	39.87	92.61	-0.219	endomembrane system	1	1	1	1	1	1	1	1	1	1	1	1	0	1	1	0	0	0	1	0	0	0	0	2	1	1	0	0
Ciclev10033441m.g.v1.0	scaffold_4	14953253:14954910	1657	1	Ciclev10033441m.v1.0	Ciclev10033441m	Ccl-CYP93D4	CYP93A66	CYP93	clan71	3	2	3	0	499	56.2886	6.92	45.44	94.99	-0.071	endomembrane system	1	1	1	1	1	1	1	1	1	1	1	1	1	1	1	0	0	0	0	0	0	0	0	0	0	3	0	0
Ciclev10033322m.g.v1.0	scaffold_4	14944243:14945892	1649	1	Ciclev10033322m.v1.0	Ciclev10033322m	Ccl-CYP93D5	CYP93A68	CYP93	clan71	2	1	2	0	511	58.0213	6.01	38.16	96.18	-0.068	endomembrane system	1	1	1	1	1	1	1	1	1	1	1	1	0	1	1	0	0	0	0	0	0	0	0	0	0	4	0	0
Ciclev10033949m.g.v1.0	scaffold_4	14948407:14950036	1629	1	Ciclev10033949m.v1.0	Ciclev10033949m	Ccl-CYP93D6	CYP93A67	CYP93	clan71	4	3	4	0	467	52.5109	6.17	37.73	89.85	-0.114	endomembrane system	1	0	1	1	1	1	1	1	0	1	1	2	0	1	1	0	0	0	1	0	0	0	0	0	0	2	0	0
Ciclev10033669m.g.v1.0	scaffold_4	14920607:14922229	1622	1	Ciclev10033669m.v1.0	Ciclev10033669m	Ccl-CYP93D3	CYP93A70	CYP93	clan71	2	1	2	0	513	58.2767	6.99	42.92	94.07	-0.118	endomembrane system	1	1	1	1	1	1	1	2	1	1	1	1	1	1	1	0	0	0	0	0	0	1	0	0	0	1	0	0
Ciclev10033811m.g.v1.0	scaffold_4	14934143:14935765	1622	1	Ciclev10033811m.v1.0	Ciclev10033811m	Ccl-CYP93D2	CYP93A69	CYP93	clan71	2	1	2	0	513	58.3127	6.74	38.44	93.53	-0.131	endomembrane system	1	1	1	1	1	1	1	1	1	1	1	1	0	1	1	0	0	0	2	0	0	0	0	0	0	3	1	0
Ciclev10028122m.g.v1.0	scaffold_8	6535912:6540574	4662	1	Ciclev10028122m.v1.0	Ciclev10028122m	Ccl-CYP84A4	CYP84A63	CYP84	clan71	5	4	4	2	556	62.5414	6.45	41.82	88.31	-0.123	endomembrane system	1	1	1	1	1	1	1	1	1	1	1	1	0	1	1	0	1	0	0	0	0	0	0	1	0	1	4	0
Ciclev10025382m.g.v1.0	scaffold_7	1450748:1452915	2167	1	Ciclev10025382m.v1.0	Ciclev10025382m	Ccl-CYP84A1	CYP84A62	CYP84	clan71	2	1	2	2	514	58.1091	6.2	43.97	92.06	-0.161	endomembrane system	1	1	1	1	1	1	1	1	1	1	1	1	0	2	1	0	1	0	1	1	0	0	0	0	0	2	1	0
Ciclev10023549m.g.v1.0	scaffold_3	3745747:3747441	1694	1	Ciclev10023549m.v1.0	Ciclev10023549m	Ccl-CYP71B30	CYP71AP15	CYP71	clan71	3	2	3	0	489	55.3892	6.11	52.25	88.75	-0.128	endomembrane system	1	1	2	1	0	1	1	1	1	1	1	1	0	1	1	0	1	0	0	0	0	0	0	0	0	1	1	0
Ciclev10031102m.g.v1.0	scaffold_4	21735794:21738770	2976	1	Ciclev10031102m.v1.0	Ciclev10031102m	Ccl-CYP71C3	CYP71BG4	CYP71	clan71	2	1	2	1	568	64.0794	5.81	43.91	89.42	-0.21	endomembrane system	1	1	1	1	1	1	1	1	1	1	1	1	0	1	1	0	0	0	1	0	0	0	0	0	0	2	0	0
Ciclev10003953m.g.v1.0	scaffold_5	162916:164556	1640	1	Ciclev10003953m.v1.0	Ciclev10003953m	Ccl-CYP71A28	CYP71BG9	CYP71	clan71	3	2	3	0	410	46.9907	8.24	48.09	88.41	-0.365	endomembrane system	1	0	1	1	1	0	1	0	1	1	1	1	0	1	0	0	0	0	0	0	0	0	0	0	0	0	2	0
Ciclev10000866m.g.v1.0	scaffold_5	147385:149164	1779	1	Ciclev10000866m.v1.0	Ciclev10000866m	Ccl-CYP71C7	CYP71BG8	CYP71	clan71	2	1	2	2	521	59.0101	8.88	45.23	86.95	-0.2	endomembrane system	1	1	1	1	1	1	1	1	1	1	1	1	0	1	0	0	0	0	0	0	0	0	0	0	0	0	0	0
Ciclev10019613m.g.v1.0	scaffold_3	3742476:3744508	2032	1	Ciclev10019613m.v1.0	Ciclev10019613m	Ccl-CYP71A27	CYP71AQ15	CYP71	clan71	2	1	2	2	542	61.9378	8.33	40.39	94.8	-0.148	endomembrane system	1	1	1	1	1	1	1	1	1	1	1	1	1	1	1	0	3	1	0	0	0	0	0	1	0	0	1	0
Ciclev10007998m.g.v1.0	scaffold_1	14766999:14769846	2847	1	Ciclev10007998m.v1.0	Ciclev10007998m	Ccl-CYP71A22	CYP71AU54	CYP71	clan71	2	1	2	2	522	59.5052	7.69	43.61	98.6	-0.027	endomembrane system	1	1	1	1	1	1	1	1	1	1	1	2	0	1	1	0	0	0	0	0	0	1	0	0	0	3	0	0
Ciclev10019801m.g.v1.0	scaffold_3	39100222:39102696	2474	1	Ciclev10019801m.v1.0	Ciclev10019801m	Ccl-CYP71A26	CYP71AU55	CYP71	clan71	2	1	2	1	505	57.2882	6.93	31.79	96.34	-0.146	endomembrane system	1	1	1	1	1	1	1	1	1	1	1	1	0	1	1	0	0	0	0	1	0	0	0	0	0	0	0	0
Ciclev10023617m.g.v1.0	scaffold_3	36627830:36629770	1940	1	Ciclev10023617m.v1.0	Ciclev10023617m	Ccl-CYP71A25	CYP71BF11	CYP71	clan71	2	1	2	0	522	59.4896	5.84	35.35	93.54	-0.156	endomembrane system	1	1	1	1	1	1	1	1	1	1	1	2	0	1	0	0	0	0	0	0	0	0	0	2	0	3	0	0
Ciclev10024573m.g.v1.0	scaffold_3	3718490:3720313	1823	1	Ciclev10024573m.v1.0	Ciclev10024573m	Ccl-CYP71B24	CYP71-un6	CYP71	clan71	5	4	5	0	338	38.2033	6.79	43.71	87.69	-0.124	organelle membrane	1	1	0	1	1	1	0	1	1	1	1	0	0	1	0	0	0	0	0	0	0	0	0	0	0	1	0	0
Ciclev10019789m.g.v1.0	scaffold_3	32036504:32038936	2432	1	Ciclev10019789m.v1.0	Ciclev10019789m	Ccl-CYP71A18	CYP71AN32	CYP71	clan71	2	1	2	2	507	57.0391	9.1	46.27	98.05	-0.159	endomembrane system	1	1	1	1	1	1	1	1	1	1	1	1	0	1	1	0	1	0	0	0	0	0	0	1	1	3	1	0
Ciclev10019797m.g.v1.0	scaffold_3	3701453:3703185	1732	1	Ciclev10019797m.v1.0	Ciclev10019797m	Ccl-CYP71A23	CYP71AN26	CYP71	clan71	2	1	2	0	505	57.2161	8.85	43.83	97.68	-0.175	endomembrane system	1	1	1	1	1	1	1	1	1	1	1	1	0	1	1	0	0	1	2	1	0	0	0	0	1	2	0	0
Ciclev10023920m.g.v1.0	scaffold_3	3694602:3696430	1828	1	Ciclev10023920m.v1.0	Ciclev10023920m	Ccl-CYP71A17	CYP71AN33	CYP71	clan71	2	1	2	0	511	57.8002	8.08	34.56	93.29	-0.078	endomembrane system	1	1	1	1	1	1	1	1	1	1	1	1	0	1	1	0	1	0	0	0	0	1	0	0	1	0	1	0
Ciclev10018132m.g.v1.0	scaffold_2	27407461:27409151	1690	1	Ciclev10018132m.v1.0	Ciclev10018132m	Ccl-CYP71A12	CYP71AN25	CYP71	clan71	2	1	2	0	524	59.1669	7.99	47.8	104.54	-0.114	endomembrane system	1	1	1	1	1	1	1	1	1	2	1	1	0	1	1	0	1	1	0	0	0	0	0	0	0	3	0	0
Ciclev10019699m.g.v1.0	scaffold_3	3726532:3728329	1797	1	Ciclev10019699m.v1.0	Ciclev10019699m	Ccl-CYP71A13	CYP71AN27	CYP71	clan71	2	1	2	0	526	59.2499	6.58	48.59	103.19	-0.041	endomembrane system	1	1	1	1	1	1	1	1	1	1	1	1	1	1	1	0	0	0	0	0	0	0	0	0	0	0	0	0
Ciclev10024390m.g.v1.0	scaffold_3	34071029:34073150	2121	1	Ciclev10024390m.v1.0	Ciclev10024390m	Ccl-CYP71A21	CYP71AN35	CYP71	clan71	2	1	2	0	472	53.3229	8.55	36.49	104.49	-0.074	endomembrane system	1	1	1	1	1	1	1	1	1	1	1	1	1	1	1	0	0	0	0	0	0	0	0	1	0	4	0	0
Ciclev10024607m.g.v1.0	scaffold_3	34143555:34144772	1217	1	Ciclev10024607m.v1.0	Ciclev10024607m	Ccl-CYP71A16	CYP71AN29P	CYP71	clan71	4	3	4	0	303	34.0695	4.91	53.12	102.94	-0.094	endomembrane system	1	1	0	0	0	1	0	2	0	1	0	1	0	1	0	0	1	1	0	0	0	0	0	0	0	3	1	0
Ciclev10019648m.g.v1.0	scaffold_3	34094575:34096585	2010	1	Ciclev10019648m.v1.0	Ciclev10019648m	Ccl-CYP71A14	CYP71AN28	CYP71	clan71	2	1	2	2	536	60.3182	5.95	47.95	104.93	-0.017	endomembrane system	1	1	1	1	1	1	1	1	1	1	1	1	0	1	1	0	0	0	0	0	0	0	0	1	0	2	0	0
Ciclev10024587m.g.v1.0	scaffold_3	34110344:34111782	1438	1	Ciclev10024587m.v1.0	Ciclev10024587m	Ccl-CYP71A15	CYP71AN34	CYP71	clan71	4	3	4	0	395	44.7728	6.14	36.58	101.65	-0.079	organelle membrane	1	1	1	0	1	1	0	1	0	1	1	1	0	1	1	0	0	0	0	0	0	0	0	0	1	3	0	0
Ciclev10017726m.g.v1.0	scaffold_2	24945169:24946821	1652	1	Ciclev10017726m.v1.0	Ciclev10017726m	Ccl-CYP71B34	CYP71BQ2	CYP71	clan71	2	1	2	0	480	54.0309	6.44	41.74	90.46	-0.276	endomembrane system	2	1	1	1	1	1	1	1	1	1	1	1	0	1	0	0	0	0	1	0	0	0	0	0	0	1	1	0
Ciclev10014947m.g.v1.0	scaffold_2	23959871:23961884	2013	1	Ciclev10014947m.v1.0	Ciclev10014947m	Ccl-CYP71B25	CYP71BQ4	CYP71	clan71	2	1	2	2	513	58.3498	9.09	33.99	91.87	-0.301	endomembrane system	1	1	1	1	1	1	1	1	1	1	1	1	0	1	1	0	2	1	0	0	0	0	0	0	0	0	0	0
Ciclev10018142m.g.v1.0	scaffold_2	23977657:23979527	1870	1	Ciclev10018142m.v1.0	Ciclev10018142m	Ccl-CYP71B31	CYP71BQ3	CYP71	clan71	2	1	2	0	490	55.2629	8.85	35.66	88.41	-0.311	organelle membrane	1	1	1	2	1	1	1	1	1	1	1	1	0	1	1	0	1	1	0	1	0	0	0	2	0	0	1	0
Ciclev10025671m.g.v1.0	scaffold_7	18034990:18036764	1774	1	Ciclev10025671m.v1.0	Ciclev10025671m	Ccl-CYP71D1	CYP71D416	CYP71	clan71	2	1	2	0	428	48.0123	6.64	39.05	89.37	-0.18	organelle membrane	1	1	1	1	1	1	1	1	0	1	0	1	0	1	1	0	1	0	1	0	0	0	0	0	0	1	0	0
Ciclev10014951m.g.v1.0	scaffold_2	36008354:36010461	2107	1	Ciclev10014951m.v1.0	Ciclev10014951m	Ccl-CYP71C5	CYP71CD1	CYP71	clan71	2	1	2	2	512	58.0475	7.65	35.62	96.15	-0.152	endomembrane system	1	1	1	1	1	2	1	1	1	1	1	1	0	1	1	0	0	0	1	0	0	0	0	0	1	1	0	0
Ciclev10010293m.g.v1.0	scaffold_1	23254881:23257307	2426	1	Ciclev10010293m.v1.0	Ciclev10010293m	Ccl-CYP71B23	CYP71BE44	CYP71	clan71	2	1	2	0	501	57.1714	8.98	45.09	101.4	-0.166	endomembrane system	1	1	1	1	1	1	1	2	1	1	1	1	0	1	0	0	0	1	1	0	0	0	0	0	0	1	0	0
Ciclev10010637m.g.v1.0	scaffold_1	23318268:23322101	3833	1	Ciclev10010637m.v1.0	Ciclev10010637m	Ccl-CYP71B13	CYP71BE38	CYP71	clan71	4	3	4	0	560	63.0466	6.39	41.82	95.8	-0.199	organelle membrane	2	1	1	1	1	2	1	1	2	2	1	1	0	1	1	0	0	0	0	0	0	0	0	0	0	0	0	0
Ciclev10008075m.g.v1.0	scaffold_1	23326837:23328814	1977	1	Ciclev10008075m.v1.0	Ciclev10008075m	Ccl-CYP71B27	CYP71D415	CYP71	clan71	2	1	2	2	503	56.8693	8.71	44.37	91.71	-0.133	endomembrane system	1	1	1	1	1	1	1	1	1	1	1	1	0	1	1	0	0	0	0	1	0	0	0	1	0	2	0	0
Ciclev10010406m.g.v1.0	scaffold_1	23258178:23259804	1626	1	Ciclev10010406m.v1.0	Ciclev10010406m	Ccl-CYP71B33	CYP71BE49	CYP71	clan71	3	2	3	0	475	53.962	9.12	42.77	90.97	-0.207	organelle membrane	1	1	1	1	1	1	1	1	1	1	1	1	0	1	0	0	1	0	0	0	0	0	0	1	0	1	1	0
Ciclev10008076m.g.v1.0	scaffold_1	23261481:23263107	1626	1	Ciclev10008076m.v1.0	Ciclev10008076m	Ccl-CYP71B38	CYP71BE42	CYP71	clan71	2	1	2	0	502	56.6845	6.72	38.19	89.3	-0.144	endomembrane system	1	1	1	1	1	1	1	1	1	1	1	1	0	1	1	0	0	0	1	0	0	0	0	2	2	1	1	0
Ciclev10008073m.g.v1.0	scaffold_1	23265681:23267675	1994	1	Ciclev10008073m.v1.0	Ciclev10008073m	Ccl-CYP71C1	CYP71BE41	CYP71	clan71	2	1	2	2	504	56.6487	8.45	38.26	95.18	-0.142	endomembrane system	1	1	1	1	1	1	1	2	1	1	1	1	0	1	0	0	1	0	0	0	0	0	0	0	0	3	0	0
Ciclev10031280m.g.v1.0	scaffold_4	2236039:2238244	2205	1	Ciclev10031280m.v1.0	Ciclev10031280m	Ccl-CYP71C2	CYP71BE46	CYP71	clan71	2	1	2	2	510	57.1422	8.47	35.64	96.16	-0.136	endomembrane system	1	1	1	1	1	1	2	1	1	1	1	1	0	1	1	0	0	0	0	0	0	0	0	0	0	1	0	0
Ciclev10008411m.g.v1.0	scaffold_1	23288746:23290881	2135	1	Ciclev10008411m.v1.0	Ciclev10008411m	Ccl-CYP71B6	CYP71BE40	CYP71	clan71	2	1	2	1	421	47.0075	7.6	40.72	103.02	-0.125	endomembrane system	0	1	0	1	1	1	1	1	1	0	1	1	0	0	1	0	0	0	0	0	0	0	0	0	0	1	0	0
Ciclev10008047m.g.v1.0	scaffold_1	23302170:23304211	2041	1	Ciclev10008047m.v1.0	Ciclev10008047m	Ccl-CYP71B36	CYP71BE39	CYP71	clan71	2	1	2	2	510	57.0629	7.66	36.66	96.33	-0.123	endomembrane system	1	1	1	1	1	1	2	1	1	1	1	1	0	1	1	0	1	2	0	0	0	0	0	1	1	1	0	0
Ciclev10004785m.g.v1.0	scaffold_9	20764326:20767162	2836	1	Ciclev10004785m.v1.0	Ciclev10004785m	Ccl-CYP71B30P	CYP71BE45	CYP71	clan71	2	1	2	2	509	57.6711	9.03	38.5	95.78	-0.106	endomembrane system	1	1	1	1	1	1	2	1	1	2	1	1	0	1	1	0	5	1	0	1	0	2	0	0	0	0	2	0
Ciclev10019903m.g.v1.0	scaffold_3	3757806:3760648	2842	1	Ciclev10019903m.v1.0	Ciclev10019903m	Ccl-CYP71A19	CYP71AH16	CYP71	clan71	4	3	4	0	486	55.417	6.38	44.11	92.9	-0.163	endomembrane system	1	1	1	1	1	1	1	1	1	1	1	1	0	1	1	0	1	0	1	0	0	0	0	1	0	1	0	0
Ciclev10023490m.g.v1.0	scaffold_3	3764750:3766219	1469	1	Ciclev10023490m.v1.0	Ciclev10023490m	Ccl-CYP71A20	CYP71CE1	CYP71	clan71	3	2	3	0	430	48.7115	7.69	39.24	100.88	-0.021	endomembrane system	1	1	0	1	1	1	1	1	1	0	1	0	0	1	1	0	0	0	0	0	0	0	0	1	0	1	2	0
Ciclev10031247m.g.v1.0	scaffold_4	22035402:22037541	2139	1	Ciclev10031247m.v1.0	Ciclev10031247m	Ccl-CYP71B10	CYP71AS1	CYP71	clan71	2	1	2	2	518	59.0446	6.66	46.12	101.25	-0.092	endomembrane system	1	1	1	1	1	1	1	2	1	1	1	1	0	1	0	0	0	0	0	0	0	0	0	0	0	0	1	0
Ciclev10031269m.g.v1.0	scaffold_4	21374687:21376599	1912	1	Ciclev10031269m.v1.0	Ciclev10031269m	Ccl-CYP71B35	CYP71AS16	CYP71	clan71	2	1	2	1	512	57.9741	7.27	40.34	91.02	-0.192	endomembrane system	1	1	1	1	1	1	1	1	1	1	1	1	1	1	0	0	1	0	0	0	1	0	0	0	1	0	1	0
Ciclev10033591m.g.v1.0	scaffold_4	22024174:22025980	1806	1	Ciclev10033591m.v1.0	Ciclev10033591m	Ccl-CYP71B37	CYP71AS15	CYP71	clan71	2	1	2	0	509	57.5918	8.31	42.89	93.46	-0.185	endomembrane system	1	1	1	1	1	1	1	2	1	1	1	1	1	1	0	0	0	0	0	0	0	0	0	0	0	4	0	0
Ciclev10025431m.g.v1.0	scaffold_7	14975309:14977096	1787	1	Ciclev10025431m.v1.0	Ciclev10025431m	Ccl-CYP83A3	CYP83F20	CYP83	clan71	2	1	2	2	502	57.5781	8.7	44.86	90.14	-0.24	endomembrane system	1	1	1	1	1	1	1	1	1	1	1	1	0	1	1	0	1	0	0	0	0	0	0	1	0	0	0	0
Ciclev10027422m.g.v1.0	scaffold_7	14946632:14948081	1449	1	Ciclev10027422m.v1.0	Ciclev10027422m	Ccl-CYP83A1	CYP83F29	CYP83	clan71	2	1	2	0	440	50.5435	8.04	42.46	84.23	-0.303	organelle membrane	1	1	1	0	1	1	1	1	0	1	1	1	0	1	1	0	2	0	0	1	0	0	0	1	0	0	0	0
Ciclev10025429m.g.v1.0	scaffold_7	14923683:14925451	1768	1	Ciclev10025429m.v1.0	Ciclev10025429m	Ccl-CYP83A2	CYP83F30	CYP83	clan71	2	1	2	1	502	57.6811	8.25	41.44	87.41	-0.237	endomembrane system	1	1	1	1	1	1	1	1	1	1	1	1	0	1	1	0	2	0	0	0	0	0	0	0	0	2	0	0
Ciclev10023665m.g.v1.0	scaffold_3	42334105:42336461	2356	1	Ciclev10023665m.v1.0	Ciclev10023665m	Ccl-CYP83C4	CYP83F28P	CYP83	clan71	6	5	6	0	417	47.6881	9.12	44.72	103.79	-0.02	endomembrane system	0	1	0	1	0	1	1	1	1	1	1	1	0	0	1	0	2	0	0	0	0	0	0	0	0	1	0	0
Ciclev10014967m.g.v1.0	scaffold_2	4641050:4643067	2017	1	Ciclev10014967m.v1.0	Ciclev10014967m	Ccl-CYP83A8	CYP83F34	CYP83	clan71	2	1	2	1	508	57.7463	8.84	34.3	92.54	-0.124	endomembrane system	1	1	1	1	1	1	1	1	1	1	1	1	0	1	0	0	1	0	0	0	0	0	0	1	0	2	0	0
Ciclev10018098m.g.v1.0	scaffold_2	4600840:4602648	1808	1	Ciclev10018098m.v1.0	Ciclev10018098m	Ccl-CYP83A10	CYP83F13	CYP83	clan71	2	1	2	0	508	57.9403	8.31	33.84	90.24	-0.134	endomembrane system	1	1	1	1	1	2	1	1	1	1	1	1	0	1	0	0	1	0	0	0	0	0	0	1	0	2	0	0
Ciclev10018238m.g.v1.0	scaffold_2	4616877:4618876	1999	1	Ciclev10018238m.v1.0	Ciclev10018238m	Ccl-CYP83C1	CYP83F42	CYP83	clan71	3	2	3	0	484	55.3864	8.51	36.59	92.87	-0.14	endomembrane system	1	1	1	1	1	1	1	1	1	1	1	1	0	1	0	0	1	0	0	0	0	0	0	0	0	1	1	0
Ciclev10017465m.g.v1.0	scaffold_2	4593316:4595035	1719	1	Ciclev10017465m.v1.0	Ciclev10017465m	Ccl-CYP83A7	CYP83F14	CYP83	clan71	2	1	2	0	476	54.1055	6.31	38.88	89.12	-0.206	endomembrane system	1	1	1	1	1	1	1	1	0	1	1	1	0	1	0	0	1	0	0	0	0	0	0	1	0	3	0	0
Ciclev10018318m.g.v1.0	scaffold_2	4560404:4562110	1706	1	Ciclev10018318m.v1.0	Ciclev10018318m	Ccl-CYP83A9	CYP83F33	CYP83	clan71	2	1	2	0	505	57.4557	8.67	35.41	93.49	-0.146	endomembrane system	1	1	1	1	1	1	1	1	1	1	1	1	1	1	0	0	3	0	0	0	0	0	0	0	0	2	0	0
Ciclev10024431m.g.v1.0	scaffold_3	21845903:21848808	2905	1	Ciclev10024431m.v1.0	Ciclev10024431m	Ccl-CYP83C3	CYP83F35P	CYP83	clan71	7	6	7	0	444	50.3552	9.58	36.17	93.13	0.022	endomembrane system	1	1	0	1	1	1	1	1	0	0	2	1	1	1	0	0	0	0	0	0	0	0	0	0	0	1	0	0
Ciclev10017485m.g.v1.0	scaffold_2	4653157:4654863	1706	1	Ciclev10017485m.v1.0	Ciclev10017485m	Ccl-CYP83A6	CYP83F32	CYP83	clan71	2	1	2	0	505	57.2456	8.74	36.26	94.06	-0.144	endomembrane system	1	1	1	1	1	1	1	1	1	1	1	1	1	1	0	0	1	1	0	0	0	0	0	1	0	2	0	0
Ciclev10018297m.g.v1.0	scaffold_2	4610090:4611796	1706	1	Ciclev10018297m.v1.0	Ciclev10018297m	Ccl-CYP83A5	CYP83F15	CYP83	clan71	2	1	2	0	505	57.3217	8.74	36.31	93.86	-0.142	endomembrane system	1	1	1	1	1	1	1	1	1	1	1	1	1	1	0	0	1	1	0	0	0	0	0	1	0	2	0	0
Ciclev10014976m.g.v1.0	scaffold_2	4531036:4532804	1768	1	Ciclev10014976m.v1.0	Ciclev10014976m	Ccl-CYP83A4	CYP83F31	CYP83	clan71	2	1	2	1	505	57.3607	8.74	35.72	93.66	-0.146	endomembrane system	1	1	1	1	1	1	1	1	1	1	1	1	1	1	0	0	1	0	0	0	0	0	0	2	0	2	0	0
Ciclev10004006m.g.v1.0	scaffold_5	38834957:38836436	1479	1	Ciclev10004006m.v1.0	Ciclev10004006m	-	-	CYP83	clan71	2	1	2	0	387	43.9314	9.54	38.05	93.2	-0.099	endomembrane system	0	1	0	1	1	1	0	1	1	0	1	0	0	0	1	0	0	0	0	0	0	0	0	0	0	1	0	0
Ciclev10000886m.g.v1.0	scaffold_5	24344329:24346552	2223	1	Ciclev10000886m.v1.0	Ciclev10000886m	Ccl-CYP83B12	CYP83F22	CYP83	clan71	2	1	2	2	516	58.7189	7.18	36.82	94.61	-0.136	endomembrane system	1	1	1	1	1	1	1	1	1	1	1	1	0	1	1	0	0	0	0	0	0	0	0	0	0	2	0	0
Ciclev10000924m.g.v1.0	scaffold_5	41680811:41682843	2032	1	Ciclev10000924m.v1.0	Ciclev10000924m	Ccl-CYP83B10	CYP83F24	CYP83	clan71	2	1	2	2	504	57.8852	7.19	42.67	98.04	-0.114	endomembrane system	1	1	1	1	1	1	1	1	1	1	1	1	0	1	1	0	0	1	0	0	0	0	0	1	0	1	0	0
Ciclev10023506m.g.v1.0	scaffold_3	40011491:40013010	1519	1	Ciclev10023506m.v1.0	Ciclev10023506m	Ccl-CYP83C2	CYP83F43P	CYP83	clan71	4	3	4	0	425	49.52	9.08	48.94	94.26	-0.121	endomembrane system	1	1	1	1	0	1	1	1	1	0	1	1	0	1	1	0	1	0	0	0	0	0	0	0	1	1	0	0
Ciclev10027382m.g.v1.0	scaffold_7	18056821:18058484	1663	1	Ciclev10027382m.v1.0	Ciclev10027382m	Ccl-CYP83B7	CYP83F21	CYP83	clan71	2	1	2	0	507	58.2016	7.23	44.37	95.33	-0.172	endomembrane system	1	1	1	1	1	1	1	1	1	1	2	1	0	1	1	0	0	1	0	0	0	0	0	1	0	0	0	0
Ciclev10019775m.g.v1.0	scaffold_3	40023516:40025316	1800	1	Ciclev10019775m.v1.0	Ciclev10019775m	Ccl-CYP83B11	CYP83F36	CYP83	clan71	2	1	2	2	509	58.3128	7.67	44.72	93.48	-0.105	endomembrane system	1	1	1	1	1	1	1	1	1	1	2	1	0	1	1	0	1	0	0	1	0	0	0	0	0	1	1	0
Ciclev10023326m.g.v1.0	scaffold_3	40029929:40031570	1641	1	Ciclev10023326m.v1.0	Ciclev10023326m	Ccl-CYP83B9	CYP83F25	CYP83	clan71	2	1	2	0	511	58.3027	8.58	43.95	93.29	-0.141	endomembrane system	1	1	1	1	1	1	1	1	1	1	2	1	0	1	1	0	1	0	0	0	0	0	0	0	0	2	3	0
Ciclev10004103m.g.v1.0	scaffold_27	62970:65013	2043	1	Ciclev10004103m.v1.0	Ciclev10004103m	Ccl-CYP83B3	CYP83F39	CYP83	clan71	2	1	2	2	507	58.3339	8.32	40.19	94.6	-0.104	endomembrane system	1	1	1	1	1	1	1	1	1	1	2	1	0	1	1	0	0	0	0	0	0	0	0	1	0	3	0	0
Ciclev10004104m.g.v1.0	scaffold_27	33570:36958	3388	1	Ciclev10004104m.v1.0	Ciclev10004104m	Ccl-CYP83B1	CYP83F27P	CYP83	clan71	2	1	2	2	507	58.411	8.08	41.91	94	-0.103	endomembrane system	1	1	1	1	1	1	1	1	1	1	2	1	0	1	1	0	1	0	1	0	0	0	0	0	0	2	0	0
Ciclev10023683m.g.v1.0	scaffold_3	40824774:40826388	1614	1	Ciclev10023683m.v1.0	Ciclev10023683m	Ccl-CYP83B5	CYP83F40	CYP83	clan71	2	1	2	0	468	53.9104	6.58	41	91.41	-0.187	endomembrane system	1	1	1	1	1	1	1	1	0	1	2	1	0	1	1	0	1	0	1	0	0	0	0	0	0	2	0	0
Ciclev10023966m.g.v1.0	scaffold_3	40844361:40846159	1798	1	Ciclev10023966m.v1.0	Ciclev10023966m	Ccl-CYP83B8	CYP83F41	CYP83	clan71	3	2	3	0	490	56.1095	8.58	42.68	99.08	-0.054	endomembrane system	1	1	1	1	1	1	1	1	1	1	1	1	0	1	1	0	0	0	0	0	0	1	0	2	0	1	1	0
Ciclev10004106m.g.v1.0	scaffold_27	76726:77866	1140	1	Ciclev10004106m.v1.0	Ciclev10004106m	Ccl-CYP83B2	CYP83F37	CYP83	clan71	2	1	2	0	313	36.1762	9.24	40.45	95.88	-0.103	endomembrane system	0	0	0	1	1	0	0	0	1	0	1	1	0	0	1	0	0	0	1	0	0	0	0	1	0	2	0	0
Ciclev10004105m.g.v1.0	scaffold_27	46054:47886	1832	1	Ciclev10004105m.v1.0	Ciclev10004105m	Ccl-CYP83B4	CYP83F26	CYP83	clan71	2	1	2	1	506	58.1157	9	40.06	95.14	-0.119	endomembrane system	1	1	1	1	1	1	1	1	1	1	1	1	0	1	1	0	0	0	1	0	0	0	0	1	0	2	0	0
Ciclev10019709m.g.v1.0	scaffold_3	40768859:40771126	2267	1	Ciclev10019709m.v1.0	Ciclev10019709m	Ccl-CYP83B6	CYP83F38	CYP83	clan71	3	2	3	1	525	60.2652	8.87	40.42	95.41	-0.088	endomembrane system	1	1	1	1	1	1	1	1	1	1	1	1	0	1	1	0	0	0	1	0	0	0	0	0	0	1	0	0
[truncated: 62 more columns]

## Sheet: Table S2
Table S2 Number of citrus CYP genes and transcripts in clans and CYP families.
Clan	Family	Gene Num (301)	mRNA Num (319)	Gene Num with alternative splicing (14)
clan51		1	1
	CYP51	1	1
clan71		211	217
	CYP701	3	3
	CYP703	1	1
	CYP706	17	17
	CYP71	38	38
	CYP712	4	4
	CYP73	2	2
	CYP736	4	4
	CYP75	2	2
	CYP76	23	27	2
	CYP77	2	2
	CYP78	6	6
	CYP79	10	10
	CYP81	9	9
	CYP82	28	30	2
	CYP83	27	27
	CYP84	2	2
	CYP89	9	9
	CYP92	12	12
	CYP93	9	9
	CYP98	3	3
clan710		1	1
	CYP710	1	1
clan711		2	2
	CYP711	2	2
clan72		23	25
	CYP714	3	4	1
	CYP715	1	1
	CYP72	10	10
	CYP721	3	3
	CYP734	1	1
	CYP735	1	1
	CYP749	4	5	1
clan727		1	2
	CYP727	1	2	1
clan74		3	3
	CYP74	3	3
clan85		33	38
	CYP707	5	7	2
	CYP716	6	6
	CYP718	1	1
	CYP720	1	1
	CYP722	2	2
	CYP724	2	2
	CYP728	3	3
	CYP733	1	1
	CYP85	2	2
	CYP87	3	3
	CYP88	3	3
	CYP90	4	7	2
clan86		23	24
	CYP704	4	5	1
	CYP86	5	5
	CYP94	10	10
	CYP96	4	4
clan97		3	6
	CYP97	3	6	2

## Sheet: Table S3
Table S3 Classification of duplication origin information for all citrus CYP genes.
# WGD (whole genome) or segmental (i.e. collinear genes in collinear blocks)
# Tandem (consecutive repeat)
# Proximal (in nearby chromosomal region but not adjacent)
# Dispersed (other modes than egmental, tandem and proximal) duplications
Gene Type	Gene Number
WGD or Segmental	32
Tandem	124
Proximal	48
Dispersed	97
Gene ID	Gene Type
Ciclev10008073m.v1.0	WGD or Segmental
Ciclev10008076m.v1.0	WGD or Segmental
Ciclev10018142m.v1.0	WGD or Segmental
Ciclev10014947m.v1.0	WGD or Segmental
Ciclev10014951m.v1.0	WGD or Segmental
Ciclev10019657m.v1.0	WGD or Segmental
Ciclev10019326m.v1.0	WGD or Segmental
Ciclev10000967m.v1.0	WGD or Segmental
Ciclev10000926m.v1.0	WGD or Segmental
Ciclev10000895m.v1.0	WGD or Segmental
Ciclev10027560m.v1.0	WGD or Segmental
Ciclev10025370m.v1.0	WGD or Segmental
Ciclev10003803m.v1.0	WGD or Segmental
Ciclev10030016m.v1.0	WGD or Segmental
Ciclev10025382m.v1.0	WGD or Segmental
Ciclev10028122m.v1.0	WGD or Segmental
Ciclev10008392m.v1.0	WGD or Segmental
Ciclev10025392m.v1.0	WGD or Segmental
Ciclev10027226m.v1.0	WGD or Segmental
Ciclev10001043m.v1.0	WGD or Segmental
Ciclev10028355m.v1.0	WGD or Segmental
Ciclev10011662m.v1.0	WGD or Segmental
Ciclev10031449m.v1.0	WGD or Segmental
Ciclev10004720m.v1.0	WGD or Segmental
Ciclev10019805m.v1.0	WGD or Segmental
Ciclev10019633m.v1.0	WGD or Segmental
Ciclev10019616m.v1.0	WGD or Segmental
Ciclev10019793m.v1.0	WGD or Segmental
Ciclev10017920m.v1.0	WGD or Segmental
Ciclev10028253m.v1.0	WGD or Segmental
Ciclev10013407m.v1.0	WGD or Segmental
Ciclev10033768m.v1.0	WGD or Segmental
Ciclev10000884m.v1.0	Tandem
Ciclev10000902m.v1.0	Tandem
Ciclev10014940m.v1.0	Tandem
Ciclev10017722m.v1.0	Tandem
Ciclev10019712m.v1.0	Tandem
Ciclev10014861m.v1.0	Tandem
Ciclev10017705m.v1.0	Tandem
Ciclev10014858m.v1.0	Tandem
Ciclev10014862m.v1.0	Tandem
Ciclev10017976m.v1.0	Tandem
Ciclev10019693m.v1.0	Tandem
Ciclev10024099m.v1.0	Tandem
Ciclev10004717m.v1.0	Tandem
Ciclev10004733m.v1.0	Tandem
Ciclev10019903m.v1.0	Tandem
Ciclev10019797m.v1.0	Tandem
Ciclev10019648m.v1.0	Tandem
Ciclev10023920m.v1.0	Tandem
Ciclev10024390m.v1.0	Tandem
Ciclev10019613m.v1.0	Tandem
Ciclev10031247m.v1.0	Tandem
Ciclev10033591m.v1.0	Tandem
Ciclev10008047m.v1.0	Tandem
Ciclev10008411m.v1.0	Tandem
Ciclev10010406m.v1.0	Tandem
Ciclev10000866m.v1.0	Tandem
Ciclev10003953m.v1.0	Tandem
Ciclev10023490m.v1.0	Tandem
Ciclev10024573m.v1.0	Tandem
Ciclev10004841m.v1.0	Tandem
Ciclev10007112m.v1.0	Tandem
Ciclev10006903m.v1.0	Tandem
Ciclev10026966m.v1.0	Tandem
Ciclev10027549m.v1.0	Tandem
Ciclev10027567m.v1.0	Tandem
Ciclev10011511m.v1.0	Tandem
Ciclev10013315m.v1.0	Tandem
Ciclev10008095m.v1.0	Tandem
Ciclev10028277m.v1.0	Tandem
Ciclev10028276m.v1.0	Tandem
Ciclev10019826m.v1.0	Tandem
Ciclev10028269m.v1.0	Tandem
Ciclev10028278m.v1.0	Tandem
Ciclev10028257m.v1.0	Tandem
Ciclev10019651m.v1.0	Tandem
Ciclev10008102m.v1.0	Tandem
Ciclev10031309m.v1.0	Tandem
Ciclev10031311m.v1.0	Tandem
Ciclev10031099m.v1.0	Tandem
Ciclev10031307m.v1.0	Tandem
Ciclev10000918m.v1.0	Tandem
Ciclev10000934m.v1.0	Tandem
Ciclev10025420m.v1.0	Tandem
Ciclev10030381m.v1.0	Tandem
Ciclev10027089m.v1.0	Tandem
Ciclev10027210m.v1.0	Tandem
Ciclev10026027m.v1.0	Tandem
Ciclev10001118m.v1.0	Tandem
Ciclev10000851m.v1.0	Tandem
Ciclev10000809m.v1.0	Tandem
Ciclev10000845m.v1.0	Tandem
Ciclev10000852m.v1.0	Tandem
Ciclev10033457m.v1.0	Tandem
Ciclev10003959m.v1.0	Tandem
Ciclev10031875m.v1.0	Tandem
Ciclev10031217m.v1.0	Tandem
Ciclev10000846m.v1.0	Tandem
Ciclev10003589m.v1.0	Tandem
Ciclev10019706m.v1.0	Tandem
Ciclev10019727m.v1.0	Tandem
Ciclev10025431m.v1.0	Tandem
Ciclev10023326m.v1.0	Tandem
Ciclev10004105m.v1.0	Tandem
Ciclev10004104m.v1.0	Tandem
Ciclev10027422m.v1.0	Tandem
Ciclev10025429m.v1.0	Tandem
Ciclev10014967m.v1.0	Tandem
Ciclev10019775m.v1.0	Tandem
Ciclev10004106m.v1.0	Tandem
Ciclev10004103m.v1.0	Tandem
Ciclev10018238m.v1.0	Tandem
Ciclev10023506m.v1.0	Tandem
Ciclev10031193m.v1.0	Tandem
Ciclev10033803m.v1.0	Tandem
Ciclev10031268m.v1.0	Tandem
Ciclev10031272m.v1.0	Tandem
Ciclev10033851m.v1.0	Tandem
Ciclev10031236m.v1.0	Tandem
Ciclev10031693m.v1.0	Tandem
Ciclev10025396m.v1.0	Tandem
Ciclev10033553m.v1.0	Tandem
Ciclev10033441m.v1.0	Tandem
Ciclev10033949m.v1.0	Tandem
Ciclev10033322m.v1.0	Tandem
Ciclev10033811m.v1.0	Tandem
Ciclev10033669m.v1.0	Tandem
Ciclev10019810m.v1.0	Tandem
Ciclev10023526m.v1.0	Tandem
Ciclev10000848m.v1.0	Tandem
Ciclev10023520m.v1.0	Tandem
Ciclev10024206m.v1.0	Tandem
Ciclev10023602m.v1.0	Tandem
Ciclev10019876m.v1.0	Tandem
Ciclev10019731m.v1.0	Tandem
Ciclev10019932m.v1.0	Tandem
Ciclev10024130m.v1.0	Tandem
Ciclev10024198m.v1.0	Tandem
Ciclev10000905m.v1.0	Tandem
Ciclev10003134m.v1.0	Tandem
Ciclev10033321m.v1.0	Tandem
Ciclev10031156m.v1.0	Tandem
Ciclev10033485m.v1.0	Tandem
Ciclev10033709m.v1.0	Tandem
Ciclev10019890m.v1.0	Tandem
Ciclev10019893m.v1.0	Tandem
Ciclev10015070m.v1.0	Tandem
Ciclev10018022m.v1.0	Tandem
Ciclev10018288m.v1.0	Tandem
Ciclev10031341m.v1.0	Tandem
Ciclev10031862m.v1.0	Tandem
Ciclev10023337m.v1.0	Tandem
Ciclev10028254m.v1.0	Tandem
Ciclev10013425m.v1.0	Tandem
Ciclev10014930m.v1.0	Tandem
Ciclev10001179m.v1.0	Proximal
Ciclev10017469m.v1.0	Proximal
Ciclev10014863m.v1.0	Proximal
Ciclev10004821m.v1.0	Proximal
Ciclev10006782m.v1.0	Proximal
Ciclev10019699m.v1.0	Proximal
Ciclev10024607m.v1.0	Proximal
Ciclev10024587m.v1.0	Proximal
Ciclev10023549m.v1.0	Proximal
Ciclev10010637m.v1.0	Proximal
Ciclev10010293m.v1.0	Proximal
Ciclev10008075m.v1.0	Proximal
Ciclev10007099m.v1.0	Proximal
Ciclev10025445m.v1.0	Proximal
Ciclev10028273m.v1.0	Proximal
Ciclev10028270m.v1.0	Proximal
Ciclev10030225m.v1.0	Proximal
Ciclev10028488m.v1.0	Proximal
Ciclev10030181m.v1.0	Proximal
Ciclev10003440m.v1.0	Proximal
Ciclev10028268m.v1.0	Proximal
Ciclev10030057m.v1.0	Proximal
Ciclev10025240m.v1.0	Proximal
Ciclev10025237m.v1.0	Proximal
Ciclev10028201m.v1.0	Proximal
Ciclev10003405m.v1.0	Proximal
Ciclev10031216m.v1.0	Proximal
Ciclev10031215m.v1.0	Proximal
Ciclev10031635m.v1.0	Proximal
Ciclev10018098m.v1.0	Proximal
Ciclev10017465m.v1.0	Proximal
Ciclev10018297m.v1.0	Proximal
Ciclev10014976m.v1.0	Proximal
Ciclev10017485m.v1.0	Proximal
Ciclev10018318m.v1.0	Proximal
Ciclev10019709m.v1.0	Proximal
Ciclev10023683m.v1.0	Proximal
Ciclev10023966m.v1.0	Proximal
Ciclev10025335m.v1.0	Proximal
Ciclev10025408m.v1.0	Proximal
Ciclev10025377m.v1.0	Proximal
Ciclev10025378m.v1.0	Proximal
Ciclev10025417m.v1.0	Proximal
Ciclev10025391m.v1.0	Proximal
Ciclev10019811m.v1.0	Proximal
Ciclev10025412m.v1.0	Proximal
Ciclev10025385m.v1.0	Proximal
Ciclev10017795m.v1.0	Proximal
Ciclev10004850m.v1.0	Dispersed
Ciclev10023470m.v1.0	Dispersed
Ciclev10000860m.v1.0	Dispersed
Ciclev10018132m.v1.0	Dispersed
Ciclev10019789m.v1.0	Dispersed
Ciclev10031269m.v1.0	Dispersed
Ciclev10007998m.v1.0	Dispersed
Ciclev10019801m.v1.0	Dispersed
Ciclev10004785m.v1.0	Dispersed
Ciclev10031280m.v1.0	Dispersed
Ciclev10023617m.v1.0	Dispersed
Ciclev10031102m.v1.0	Dispersed
Ciclev10017726m.v1.0	Dispersed
Ciclev10025671m.v1.0	Dispersed
Ciclev10008125m.v1.0	Dispersed
Ciclev10000921m.v1.0	Dispersed
Ciclev10018289m.v1.0	Dispersed
Ciclev10019637m.v1.0	Dispersed
Ciclev10028239m.v1.0	Dispersed
Ciclev10030448m.v1.0	Dispersed
Ciclev10028275m.v1.0	Dispersed
Ciclev10033708m.v1.0	Dispersed
Ciclev10031286m.v1.0	Dispersed
Ciclev10014970m.v1.0	Dispersed
Ciclev10023859m.v1.0	Dispersed
Ciclev10031245m.v1.0	Dispersed
Ciclev10031237m.v1.0	Dispersed
Ciclev10025343m.v1.0	Dispersed
Ciclev10013842m.v1.0	Dispersed
Ciclev10033385m.v1.0	Dispersed
Ciclev10004690m.v1.0	Dispersed
Ciclev10000771m.v1.0	Dispersed
Ciclev10008060m.v1.0	Dispersed
Ciclev10025349m.v1.0	Dispersed
Ciclev10027086m.v1.0	Dispersed
Ciclev10001614m.v1.0	Dispersed
Ciclev10000844m.v1.0	Dispersed
Ciclev10027382m.v1.0	Dispersed
Ciclev10000886m.v1.0	Dispersed
Ciclev10000924m.v1.0	Dispersed
Ciclev10023665m.v1.0	Dispersed
Ciclev10024431m.v1.0	Dispersed
Ciclev10004006m.v1.0	Dispersed
Ciclev10003406m.v1.0	Dispersed
Ciclev10011479m.v1.0	Dispersed
Ciclev10025388m.v1.0	Dispersed
Ciclev10031266m.v1.0	Dispersed
Ciclev10026999m.v1.0	Dispersed
Ciclev10011520m.v1.0	Dispersed
Ciclev10019813m.v1.0	Dispersed
Ciclev10014973m.v1.0	Dispersed
Ciclev10007948m.v1.0	Dispersed
Ciclev10025311m.v1.0	Dispersed
Ciclev10031065m.v1.0	Dispersed
Ciclev10019584m.v1.0	Dispersed
Ciclev10011453m.v1.0	Dispersed
Ciclev10007185m.v1.0	Dispersed
Ciclev10008035m.v1.0	Dispersed
Ciclev10003399m.v1.0	Dispersed
Ciclev10027532m.v1.0	Dispersed
Ciclev10007914m.v1.0	Dispersed
Ciclev10011497m.v1.0	Dispersed
Ciclev10010640m.v1.0	Dispersed
Ciclev10000762m.v1.0	Dispersed
Ciclev10000825m.v1.0	Dispersed
Ciclev10028333m.v1.0	Dispersed
Ciclev10014991m.v1.0	Dispersed
Ciclev10011655m.v1.0	Dispersed
Ciclev10028346m.v1.0	Dispersed
Ciclev10030148m.v1.0	Dispersed
Ciclev10010450m.v1.0	Dispersed
Ciclev10001024m.v1.0	Dispersed
Ciclev10031591m.v1.0	Dispersed
Ciclev10023543m.v1.0	Dispersed
Ciclev10027097m.v1.0	Dispersed
Ciclev10027167m.v1.0	Dispersed
Ciclev10017470m.v1.0	Dispersed
Ciclev10015033m.v1.0	Dispersed
Ciclev10003821m.v1.0	Dispersed
Ciclev10023269m.v1.0	Dispersed
Ciclev10019989m.v1.0	Dispersed
Ciclev10003322m.v1.0	Dispersed
Ciclev10019986m.v1.0	Dispersed
Ciclev10031576m.v1.0	Dispersed
Ciclev10025451m.v1.0	Dispersed
Ciclev10025479m.v1.0	Dispersed
Ciclev10025448m.v1.0	Dispersed
Ciclev10010274m.v1.0	Dispersed
Ciclev10030097m.v1.0	Dispersed
Ciclev10031117m.v1.0	Dispersed
Ciclev10033706m.v1.0	Dispersed
Ciclev10023967m.v1.0	Dispersed
Ciclev10011533m.v1.0	Dispersed
Ciclev10014886m.v1.0	Dispersed
Ciclev10011312m.v1.0	Dispersed
Ciclev10011353m.v1.0	Dispersed
Ciclev10011420m.v1.0	Dispersed

## Sheet: Table S4
Table S4 Tandem and segmental duplicated gene pairs in citrus CYPs. Red font indicates the genes with both duplication events.
First Sequence						Second Sequence						Duplication Type	Ka	Ks	Ka/Ks	Selection Type	Note
Gene ID	Scaffold ID	Start	End	Clan	Family	Gene ID	Scaffold ID	Start	End	Clan	Family
Ciclev10008073m.g.v1.0	scaffold_1	23265681	23267675	clan71	CYP71	Ciclev10018142m.g.v1.0	scaffold_2	23977657	23979527	clan71	CYP71	WGD or Segmental	0.37952	NaN	NaN	NaN	High Sequence Divergence Value (pS>=0.75)
Ciclev10008076m.g.v1.0	scaffold_1	23261481	23263107	clan71	CYP71	Ciclev10014951m.g.v1.0	scaffold_2	36008354	36010461	clan71	CYP71	WGD or Segmental	0.454731	1.90994	0.238087	Purifying
Ciclev10008076m.g.v1.0	scaffold_1	23261481	23263107	clan71	CYP71	Ciclev10014947m.g.v1.0	scaffold_2	23959871	23961884	clan71	CYP71	WGD or Segmental	0.381075	3.03758	0.125453	Purifying
Ciclev10019657m.g.v1.0	scaffold_3	462333	464454	clan71	CYP78	Ciclev10019326m.g.v1.0	scaffold_3	47830377	47832891	clan71	CYP78	WGD or Segmental	0.219546	2.01264	0.109083	Purifying
Ciclev10000895m.g.v1.0	scaffold_5	34312617	34314987	clan71	CYP81	Ciclev10025370m.g.v1.0	scaffold_7	3722811	3724786	clan71	CYP81	WGD or Segmental	0.414473	2.22616	0.186183	Purifying
Ciclev10000926m.g.v1.0	scaffold_5	34382124	34384067	clan71	CYP81	Ciclev10027560m.g.v1.0	scaffold_7	3729182	3730825	clan71	CYP81	WGD or Segmental	0.395127	2.31633	0.170583	Purifying
Ciclev10000967m.g.v1.0	scaffold_5	39791664	39793900	clan71	CYP81	Ciclev10025370m.g.v1.0	scaffold_7	3722811	3724786	clan71	CYP81	WGD or Segmental	0.509525	5.48641	0.0928703	Purifying
Ciclev10003803m.g.v1.0	scaffold_5	40575525	40578675	clan71	CYP82	Ciclev10030016m.g.v1.0	scaffold_8	4006363	4008246	clan71	CYP82	WGD or Segmental	0.329304	2.80184	0.117531	Purifying
Ciclev10025382m.g.v1.0	scaffold_7	1450748	1452915	clan71	CYP84	Ciclev10028122m.g.v1.0	scaffold_8	6535912	6540574	clan71	CYP84	WGD or Segmental	0.209604	3.03872	0.0689779	Purifying
Ciclev10008392m.g.v1.0	scaffold_1	24456730	24458491	clan71	CYP92	Ciclev10025392m.g.v1.0	scaffold_7	7194737	7198550	clan71	CYP92	WGD or Segmental	0.269311	4.45095	0.0605064	Purifying
Ciclev10001043m.g.v1.0	scaffold_5	40180740	40184016	clan85	CYP707	Ciclev10027226m.g.v1.0	scaffold_7	3165924	3169944	clan85	CYP707	WGD or Segmental	0.26135	1.8442	0.141715	Purifying
Ciclev10001043m.g.v1.0	scaffold_5	40180740	40184016	clan85	CYP707	Ciclev10028355m.g.v1.0	scaffold_8	3095236	3098108	clan85	CYP707	WGD or Segmental	0.175009	1.99389	0.0877723	Purifying
Ciclev10027226m.g.v1.0	scaffold_7	3165924	3169944	clan85	CYP707	Ciclev10028355m.g.v1.0	scaffold_8	3095236	3098108	clan85	CYP707	WGD or Segmental	0.258734	1.97016	0.131327	Purifying
Ciclev10031449m.g.v1.0	scaffold_4	20600880	20604074	clan85	CYP85	Ciclev10011662m.g.v1.0	scaffold_6	23818783	23821639	clan85	CYP85	WGD or Segmental	0.200804	1.21856	0.164788	Purifying
Ciclev10019805m.g.v1.0	scaffold_3	49592328	49594525	clan86	CYP704	Ciclev10004720m.g.v1.0	scaffold_9	28078770	28081418	clan86	CYP704	WGD or Segmental	0.350714	NaN	NaN	NaN	High Sequence Divergence Value (pS>=0.75)
Ciclev10019616m.g.v1.0	scaffold_3	1751880	1754219	clan86	CYP86	Ciclev10019633m.g.v1.0	scaffold_3	48934415	48937228	clan86	CYP86	WGD or Segmental	0.156361	1.54491	0.10121	Purifying
Ciclev10013407m.g.v1.0	scaffold_6	20783479	20784870	clan86	CYP94	Ciclev10028253m.g.v1.0	scaffold_8	20027850	20029377	clan86	CYP94	WGD or Segmental	0.224481	3.99279	0.0562217	Purifying
Ciclev10017920m.g.v1.0	scaffold_2	13585002	13586480	clan86	CYP94	Ciclev10019793m.g.v1.0	scaffold_3	4354539	4356299	clan86	CYP94	WGD or Segmental	0.286172	NaN	NaN	NaN	High Sequence Divergence Value (pS>=0.75)
Ciclev10033768m.g.v1.0	scaffold_4	8990066	8991598	clan86	CYP94	Ciclev10013407m.g.v1.0	scaffold_6	20783479	20784870	clan86	CYP94	WGD or Segmental	0.255639	NaN	NaN	NaN	High Sequence Divergence Value (pS>=0.75)
Ciclev10033768m.g.v1.0	scaffold_4	8990066	8991598	clan86	CYP94	Ciclev10028253m.g.v1.0	scaffold_8	20027850	20029377	clan86	CYP94	WGD or Segmental	0.260712	NaN	NaN	NaN	High Sequence Divergence Value (pS>=0.75)
Ciclev10000884m.g.v1.0	scaffold_5	4487163	4490184	clan71	CYP701	Ciclev10000902m.g.v1.0	scaffold_5	4498792	4501743	clan71	CYP701	Tandem	0.0297806	0.117017	0.254497	Purifying
Ciclev10014858m.g.v1.0	scaffold_2	5975367	5977280	clan71	CYP706	Ciclev10014862m.g.v1.0	scaffold_2	5980374	5982264	clan71	CYP706	Tandem	0.0540359	0.0894176	0.60431	Purifying
Ciclev10014940m.g.v1.0	scaffold_2	6082151	6084019	clan71	CYP706	Ciclev10017722m.g.v1.0	scaffold_2	6085256	6087034	clan71	CYP706	Tandem	0.0966561	0.343168	0.281658	Purifying
Ciclev10017705m.g.v1.0	scaffold_2	6001886	6003944	clan71	CYP706	Ciclev10014861m.g.v1.0	scaffold_2	6020497	6022331	clan71	CYP706	Tandem	0.103977	0.34891	0.298006	Purifying
Ciclev10017976m.g.v1.0	scaffold_2	6063667	6066535	clan71	CYP706	Ciclev10014940m.g.v1.0	scaffold_2	6082151	6084019	clan71	CYP706	Tandem	0.0242198	0.049378	0.490499	Purifying
Ciclev10019693m.g.v1.0	scaffold_3	6158863	6161953	clan71	CYP706	Ciclev10019712m.g.v1.0	scaffold_3	6163497	6165504	clan71	CYP706	Tandem	0.390889	NaN	NaN	NaN	High Sequence Divergence Value (pS>=0.75)
Ciclev10019712m.g.v1.0	scaffold_3	6163497	6165504	clan71	CYP706	Ciclev10024099m.g.v1.0	scaffold_3	6169689	6172011	clan71	CYP706	Tandem	0.341051	1.82962	0.186406	Purifying
Ciclev10000866m.g.v1.0	scaffold_5	147385	149164	clan71	CYP71	Ciclev10003953m.g.v1.0	scaffold_5	162916	164556	clan71	CYP71	Tandem	0.0717597	0.185596	0.386644	Purifying
Ciclev10008073m.g.v1.0	scaffold_1	23265681	23267675	clan71	CYP71	Ciclev10008411m.g.v1.0	scaffold_1	23288746	23290881	clan71	CYP71	Tandem	0.062369	0.196703	0.317071	Purifying
Ciclev10008076m.g.v1.0	scaffold_1	23261481	23263107	clan71	CYP71	Ciclev10008073m.g.v1.0	scaffold_1	23265681	23267675	clan71	CYP71	Tandem	0.109455	0.409097	0.267552	Purifying
Ciclev10008411m.g.v1.0	scaffold_1	23288746	23290881	clan71	CYP71	Ciclev10008047m.g.v1.0	scaffold_1	23302170	23304211	clan71	CYP71	Tandem	0.0776262	0.254148	0.305438	Purifying
Ciclev10010406m.g.v1.0	scaffold_1	23258178	23259804	clan71	CYP71	Ciclev10008076m.g.v1.0	scaffold_1	23261481	23263107	clan71	CYP71	Tandem	0.225247	0.814666	0.27649	Purifying
Ciclev10014947m.g.v1.0	scaffold_2	23959871	23961884	clan71	CYP71	Ciclev10018142m.g.v1.0	scaffold_2	23977657	23979527	clan71	CYP71	Tandem	0.135553	0.93832	0.144464	Purifying
Ciclev10019797m.g.v1.0	scaffold_3	3701453	3703185	clan71	CYP71	Ciclev10024573m.g.v1.0	scaffold_3	3718490	3720313	clan71	CYP71	Tandem	0.150684	0.356138	0.423107	Purifying
Ciclev10019903m.g.v1.0	scaffold_3	3757806	3760648	clan71	CYP71	Ciclev10023490m.g.v1.0	scaffold_3	3764750	3766219	clan71	CYP71	Tandem	0.136085	0.446381	0.304863	Purifying
Ciclev10023920m.g.v1.0	scaffold_3	3694602	3696430	clan71	CYP71	Ciclev10019797m.g.v1.0	scaffold_3	3701453	3703185	clan71	CYP71	Tandem	0.298639	1.23652	0.241516	Purifying
Ciclev10024390m.g.v1.0	scaffold_3	34071029	34073150	clan71	CYP71	Ciclev10019648m.g.v1.0	scaffold_3	34094575	34096585	clan71	CYP71	Tandem	0.112792	0.261423	0.431454	Purifying
Ciclev10033591m.g.v1.0	scaffold_4	22024174	22025980	clan71	CYP71	Ciclev10031247m.g.v1.0	scaffold_4	22035402	22037541	clan71	CYP71	Tandem	0.216236	0.73161	0.295562	Purifying
Ciclev10004841m.g.v1.0	scaffold_9	25739037	25740714	clan71	CYP712	Ciclev10006903m.g.v1.0	scaffold_9	25744568	25747429	clan71	CYP712	Tandem	0.393289	1.2602	0.312085	Purifying
Ciclev10006903m.g.v1.0	scaffold_9	25744568	25747429	clan71	CYP712	Ciclev10007112m.g.v1.0	scaffold_9	25757392	25760714	clan71	CYP712	Tandem	0.242281	0.822813	0.294455	Purifying
Ciclev10026966m.g.v1.0	scaffold_7	19428361	19430437	clan71	CYP736	Ciclev10027549m.g.v1.0	scaffold_7	19449056	19451251	clan71	CYP736	Tandem	0.108049	0.32416	0.333318	Purifying
Ciclev10008099m.g.v1.0	scaffold_1	9491340	9493962	clan71	CYP76	Ciclev10008095m.g.v1.0	scaffold_1	9519841	9521614	clan71	CYP76	Tandem	0.0811415	0.254949	0.318265	Purifying
Ciclev10011511m.g.v1.0	scaffold_6	21187464	21189754	clan71	CYP76	Ciclev10013315m.g.v1.0	scaffold_6	21192270	21194242	clan71	CYP76	Tandem	0.337282	NaN	NaN	NaN	High Sequence Divergence Value (pS>=0.75)
Ciclev10019651m.g.v1.0	scaffold_3	6499486	6501568	clan71	CYP76	Ciclev10019826m.g.v1.0	scaffold_3	6502231	6504139	clan71	CYP76	Tandem	0.147502	0.513581	0.287203	Purifying
Ciclev10028269m.g.v1.0	scaffold_8	9325659	9327368	clan71	CYP76	Ciclev10028278m.g.v1.0	scaffold_8	9383280	9385123	clan71	CYP76	Tandem	0.0433317	0.169378	0.255829	Purifying
Ciclev10028277m.g.v1.0	scaffold_8	10039553	10041219	clan71	CYP76	Ciclev10028276m.g.v1.0	scaffold_8	10154369	10156192	clan71	CYP76	Tandem	0.0818513	0.222775	0.367417	Purifying
Ciclev10028278m.g.v1.0	scaffold_8	9383280	9385123	clan71	CYP76	Ciclev10028257m.g.v1.0	scaffold_8	9393416	9395113	clan71	CYP76	Tandem	0.14495	0.42228	0.343256	Purifying
Ciclev10031099m.g.v1.0	scaffold_4	2198031	2200212	clan71	CYP79	Ciclev10031307m.g.v1.0	scaffold_4	2212801	2214458	clan71	CYP79	Tandem	0.0294435	0.123944	0.237555	Purifying
Ciclev10031307m.g.v1.0	scaffold_4	2212801	2214458	clan71	CYP79	Ciclev10031311m.g.v1.0	scaffold_4	2223291	2226910	clan71	CYP79	Tandem	0.0249767	0.0623143	0.400819	Purifying
Ciclev10031309m.g.v1.0	scaffold_4	2184381	2186045	clan71	CYP79	Ciclev10031099m.g.v1.0	scaffold_4	2198031	2200212	clan71	CYP79	Tandem	0.0139529	0.0922585	0.151237	Purifying
Ciclev10000918m.g.v1.0	scaffold_5	34345968	34347847	clan71	CYP81	Ciclev10000934m.g.v1.0	scaffold_5	34373194	34375442	clan71	CYP81	Tandem	0.0742613	0.155072	0.478882	Purifying
Ciclev10000934m.g.v1.0	scaffold_5	34373194	34375442	clan71	CYP81	Ciclev10000926m.g.v1.0	scaffold_5	34382124	34384067	clan71	CYP81	Tandem	0.322394	1.63836	0.196778	Purifying
Ciclev10025370m.g.v1.0	scaffold_7	3722811	3724786	clan71	CYP81	Ciclev10027560m.g.v1.0	scaffold_7	3729182	3730825	clan71	CYP81	Tandem	0.192845	0.889316	0.216847	Purifying
Ciclev10027560m.g.v1.0	scaffold_7	3729182	3730825	clan71	CYP81	Ciclev10025420m.g.v1.0	scaffold_7	3732303	3735157	clan71	CYP81	Tandem	0.199322	1.05752	0.188481	Purifying
Ciclev10000846m.g.v1.0	scaffold_5	26691140	26693785	clan71	CYP82	Ciclev10001118m.g.v1.0	scaffold_5	26715485	26717938	clan71	CYP82	Tandem	0.0735262	0.30483	0.241204	Purifying
Ciclev10000851m.g.v1.0	scaffold_5	26790424	26792763	clan71	CYP82	Ciclev10003589m.g.v1.0	scaffold_5	26810283	26812583	clan71	CYP82	Tandem	0.0836668	0.307556	0.272038	Purifying
Ciclev10003589m.g.v1.0	scaffold_5	26810283	26812583	clan71	CYP82	Ciclev10000809m.g.v1.0	scaffold_5	26839046	26841490	clan71	CYP82	Tandem	0.182323	0.713198	0.255641	Purifying
Ciclev10003803m.g.v1.0	scaffold_5	40575525	40578675	clan71	CYP82	Ciclev10000852m.g.v1.0	scaffold_5	40582688	40584770	clan71	CYP82	Tandem	0.347011	3.17975	0.109132	Purifying
Ciclev10003959m.g.v1.0	scaffold_5	26680934	26683205	clan71	CYP82	Ciclev10000846m.g.v1.0	scaffold_5	26691140	26693785	clan71	CYP82	Tandem	0.07251	0.312459	0.232063	Purifying
Ciclev10019706m.g.v1.0	scaffold_3	42061488	42063267	clan71	CYP82	Ciclev10019727m.g.v1.0	scaffold_3	42067258	42069114	clan71	CYP82	Tandem	0.078871	0.299935	0.26296	Purifying
Ciclev10026027m.g.v1.0	scaffold_7	19688703	19689980	clan71	CYP82	Ciclev10027210m.g.v1.0	scaffold_7	19714469	19715682	clan71	CYP82	Tandem	0.0222529	0.0402481	0.552894	Purifying
Ciclev10027210m.g.v1.0	scaffold_7	19714469	19715682	clan71	CYP82	Ciclev10027089m.g.v1.0	scaffold_7	19737001	19738215	clan71	CYP82	Tandem	0.00947225	0.0201829	0.469322	Purifying
Ciclev10030016m.g.v1.0	scaffold_8	4006363	4008246	clan71	CYP82	Ciclev10030381m.g.v1.0	scaffold_8	4023182	4024953	clan71	CYP82	Tandem	0.0188986	0.0729953	0.258902	Purifying
Ciclev10031217m.g.v1.0	scaffold_4	2080913	2082940	clan71	CYP82	Ciclev10031875m.g.v1.0	scaffold_4	2087586	2088698	clan71	CYP82	Tandem	0.0623844	0.135879	0.459119	Purifying
Ciclev10033457m.g.v1.0	scaffold_4	2069193	2070651	clan71	CYP82	Ciclev10031217m.g.v1.0	scaffold_4	2080913	2082940	clan71	CYP82	Tandem	0.0536382	0.18837	0.284749	Purifying
Ciclev10004103m.g.v1.0	scaffold_27	62970	65013	clan71	CYP83	Ciclev10004106m.g.v1.0	scaffold_27	76726	77866	clan71	CYP83	Tandem	0.0384386	0.130127	0.295393	Purifying
Ciclev10004104m.g.v1.0	scaffold_27	33570	36958	clan71	CYP83	Ciclev10004105m.g.v1.0	scaffold_27	46054	47886	clan71	CYP83	Tandem	0.0440118	0.150545	0.29235	Purifying
Ciclev10004105m.g.v1.0	scaffold_27	46054	47886	clan71	CYP83	Ciclev10004103m.g.v1.0	scaffold_27	62970	65013	clan71	CYP83	Tandem	0.0422402	0.153919	0.274431	Purifying
Ciclev10018238m.g.v1.0	scaffold_2	4616877	4618876	clan71	CYP83	Ciclev10014967m.g.v1.0	scaffold_2	4641050	4643067	clan71	CYP83	Tandem	0.0311745	0.0664941	0.468831	Purifying
Ciclev10019775m.g.v1.0	scaffold_3	40023516	40025316	clan71	CYP83	Ciclev10023326m.g.v1.0	scaffold_3	40029929	40031570	clan71	CYP83	Tandem	0.0289036	0.0340463	0.848951	Purifying
Ciclev10023506m.g.v1.0	scaffold_3	40011491	40013010	clan71	CYP83	Ciclev10019775m.g.v1.0	scaffold_3	40023516	40025316	clan71	CYP83	Tandem	0.173513	0.280257	0.619121	Purifying
Ciclev10025429m.g.v1.0	scaffold_7	14923683	14925451	clan71	CYP83	Ciclev10027422m.g.v1.0	scaffold_7	14946632	14948081	clan71	CYP83	Tandem	0.00582056	0.0396013	0.146979	Purifying
Ciclev10027422m.g.v1.0	scaffold_7	14946632	14948081	clan71	CYP83	Ciclev10025431m.g.v1.0	scaffold_7	14975309	14977096	clan71	CYP83	Tandem	0.00875496	0.0734082	0.119264	Purifying
Ciclev10031236m.g.v1.0	scaffold_4	17628519	17630084	clan71	CYP89	Ciclev10033851m.g.v1.0	scaffold_4	17650706	17652253	clan71	CYP89	Tandem	0.0982857	0.29411	0.334181	Purifying
Ciclev10031268m.g.v1.0	scaffold_4	17666326	17668325	clan71	CYP89	Ciclev10033803m.g.v1.0	scaffold_4	17669390	17671500	clan71	CYP89	Tandem	0.127205	0.828045	0.153621	Purifying
Ciclev10031272m.g.v1.0	scaffold_4	17655894	17657645	clan71	CYP89	Ciclev10031268m.g.v1.0	scaffold_4	17666326	17668325	clan71	CYP89	Tandem	0.0501257	0.074618	0.671765	Purifying
Ciclev10031693m.g.v1.0	scaffold_4	17615012	17617178	clan71	CYP89	Ciclev10031236m.g.v1.0	scaffold_4	17628519	17630084	clan71	CYP89	Tandem	0.188053	0.77108	0.243882	Purifying
Ciclev10033803m.g.v1.0	scaffold_4	17669390	17671500	clan71	CYP89	Ciclev10031193m.g.v1.0	scaffold_4	17679210	17681073	clan71	CYP89	Tandem	0.169499	0.628368	0.269745	Purifying
Ciclev10033851m.g.v1.0	scaffold_4	17650706	17652253	clan71	CYP89	Ciclev10031272m.g.v1.0	scaffold_4	17655894	17657645	clan71	CYP89	Tandem	0.242439	1.49517	0.162149	Purifying
Ciclev10025396m.g.v1.0	scaffold_7	7189178	7192059	clan71	CYP92	Ciclev10025392m.g.v1.0	scaffold_7	7194737	7198550	clan71	CYP92	Tandem	0.113397	0.494733	0.229209	Purifying
Ciclev10023526m.g.v1.0	scaffold_3	23619337	23621350	clan71	CYP93	Ciclev10019810m.g.v1.0	scaffold_3	23665052	23668159	clan71	CYP93	Tandem	0.109048	0.123005	0.886534	Purifying
Ciclev10033322m.g.v1.0	scaffold_4	14944243	14945892	clan71	CYP93	Ciclev10033949m.g.v1.0	scaffold_4	14948407	14950036	clan71	CYP93	Tandem	0.155912	0.62936	0.247731	Purifying
Ciclev10033441m.g.v1.0	scaffold_4	14953253	14954910	clan71	CYP93	Ciclev10033553m.g.v1.0	scaffold_4	14957125	14958803	clan71	CYP93	Tandem	0.273669	1.35684	0.201696	Purifying
Ciclev10033669m.g.v1.0	scaffold_4	14920607	14922229	clan71	CYP93	Ciclev10033811m.g.v1.0	scaffold_4	14934143	14935765	clan71	CYP93	Tandem	0.0230755	0.0410058	0.562736	Purifying
Ciclev10033811m.g.v1.0	scaffold_4	14934143	14935765	clan71	CYP93	Ciclev10033322m.g.v1.0	scaffold_4	14944243	14945892	clan71	CYP93	Tandem	0.127851	0.480394	0.266138	Purifying
Ciclev10033949m.g.v1.0	scaffold_4	14948407	14950036	clan71	CYP93	Ciclev10033441m.g.v1.0	scaffold_4	14953253	14954910	clan71	CYP93	Tandem	0.144611	0.482911	0.299458	Purifying
Ciclev10019731m.g.v1.0	scaffold_3	30155330	30161618	clan72	CYP72	Ciclev10023520m.g.v1.0	scaffold_3	30221018	30223095	clan72	CYP72	Tandem	0.0180266	0.0649556	0.277522	Purifying
Ciclev10019876m.g.v1.0	scaffold_3	30066339	30070903	clan72	CYP72	Ciclev10019932m.g.v1.0	scaffold_3	30127983	30132185	clan72	CYP72	Tandem	0.0176689	0.0236048	0.748532	Purifying
Ciclev10019932m.g.v1.0	scaffold_3	30127983	30132185	clan72	CYP72	Ciclev10019731m.g.v1.0	scaffold_3	30155330	30161618	clan72	CYP72	Tandem	0.0357696	0.0757795	0.472022	Purifying
Ciclev10023520m.g.v1.0	scaffold_3	30221018	30223095	clan72	CYP72	Ciclev10024130m.g.v1.0	scaffold_3	30250019	30252266	clan72	CYP72	Tandem	0.0540121	0.163813	0.329719	Purifying
Ciclev10024198m.g.v1.0	scaffold_3	30042140	30047495	clan72	CYP72	Ciclev10019876m.g.v1.0	scaffold_3	30066339	30070903	clan72	CYP72	Tandem	0.422289	1.29934	0.325001	Purifying
Ciclev10024206m.g.v1.0	scaffold_3	30423716	30426494	clan72	CYP72	Ciclev10023602m.g.v1.0	scaffold_3	30441588	30444578	clan72	CYP72	Tandem	0.0193437	0.0761149	0.254138	Purifying
Ciclev10000905m.g.v1.0	scaffold_5	40878423	40882623	clan72	CYP721	Ciclev10003134m.g.v1.0	scaffold_5	40888666	40891502	clan72	CYP721	Tandem	0.124685	0.574297	0.217109	Purifying
Ciclev10033321m.g.v1.0	scaffold_4	20471195	20473498	clan72	CYP749	Ciclev10033709m.g.v1.0	scaffold_4	20480311	20482224	clan72	CYP749	Tandem	0.112828	0.421686	0.267564	Purifying
Ciclev10033485m.g.v1.0	scaffold_4	20482934	20484557	clan72	CYP749	Ciclev10031156m.g.v1.0	scaffold_4	20487599	20490030	clan72	CYP749	Tandem	0.245548	1.02369	0.239865	Purifying
Ciclev10033709m.g.v1.0	scaffold_4	20480311	20482224	clan72	CYP749	Ciclev10033485m.g.v1.0	scaffold_4	20482934	20484557	clan72	CYP749	Tandem	0.14835	0.527271	0.281354	Purifying
Ciclev10019893m.g.v1.0	scaffold_3	39133970	39135992	clan85	CYP716	Ciclev10019890m.g.v1.0	scaffold_3	39142944	39144703	clan85	CYP716	Tandem	0.0694673	0.412315	0.168481	Purifying
Ciclev10018288m.g.v1.0	scaffold_2	32061064	32062753	clan85	CYP728	Ciclev10018022m.g.v1.0	scaffold_2	32065777	32067471	clan85	CYP728	Tandem	0.210712	0.899647	0.234216	Purifying
Ciclev10031862m.g.v1.0	scaffold_4	10936224	10938522	clan85	CYP88	Ciclev10031341m.g.v1.0	scaffold_4	10959781	10962466	clan85	CYP88	Tandem	0.332733	1.21431	0.27401	Purifying
Ciclev10019805m.g.v1.0	scaffold_3	49592328	49594525	clan86	CYP704	Ciclev10023337m.g.v1.0	scaffold_3	49595414	49597863	clan86	CYP704	Tandem	0.321834	NaN	NaN	NaN	High Sequence Divergence Value (pS>=0.75)
Ciclev10013407m.g.v1.0	scaffold_6	20783479	20784870	clan86	CYP94	Ciclev10013425m.g.v1.0	scaffold_6	20788769	20790160	clan86	CYP94	Tandem	0.0187539	0.0891969	0.210253	Purifying
Ciclev10028253m.g.v1.0	scaffold_8	20027850	20029377	clan86	CYP94	Ciclev10028254m.g.v1.0	scaffold_8	20047848	20049651	clan86	CYP94	Tandem	0.0262762	0.0893822	0.293976	Purifying

## Sheet: Table S5
Table S5 Function and category of each cis-acting element identified in the promoter of citrus CYPs.
Motif name	Function	Category
AACA_motif	involved in endosperm-specific negative expression	development responsive
CAT-box	cis-acting regulatory element related to meristem expression	development responsive
circadian	cis-acting regulatory element involved in circadian control	development responsive
GCN4_motif	cis-regulatory element involved in endosperm expression	development responsive
HD-Zip 1	element involved in differentiation of the palisade mesophyll cells	development responsive
motif I	cis-acting regulatory element root specific	development responsive
MSA-like	cis-acting element involved in cell cycle regulation	development responsive
NON-box	cis-acting regulatory element related to meristem specific activation	development responsive
O2-site	cis-acting regulatory element involved in zein metabolism regulation	development responsive
RY-element	cis-acting regulatory element involved in seed-specific regulation	development responsive
ARE	cis-acting regulatory element essential for the anaerobic induction	stress responsive
CCAAT-box	MYBHv1 binding site	stress responsive
DRE	cis-acting element involved in dehydration, low-temp, salt stresses	stress responsive
GC-motif	enhancer-like element involved in anoxic specific inducibility	stress responsive
LTR	cis-acting element involved in low-temperature responsiveness	stress responsive
MBS	MYB binding site involved in drought-inducibility	stress responsive
MBSI	MYB binding site involved in flavonoid biosynthetic genes regulation	stress responsive
TC-rich repeats	cis-acting element involved in defense and stress responsiveness	stress responsive
WUN-motif	wound-responsive element	stress responsive
ABRE	cis-acting element involved in the abscisic acid responsiveness	hormone responsive
AuxRE	part of an auxin-responsive element	hormone responsive
AuxRR-core	cis-acting regulatory element involved in auxin responsiveness	hormone responsive
CGTCA-motif	cis-acting regulatory element involved in the MeJA-responsiveness	hormone responsive
GARE-motif	gibberellin-responsive element	hormone responsive
P-box	gibberellin-responsive element	hormone responsive
SARE	cis-acting element involved in salicylic acid responsiveness	hormone responsive
TATC-box	cis-acting element involved in gibberellin-responsiveness	hormone responsive
TCA-element	cis-acting element involved in salicylic acid responsiveness	hormone responsive
TGA-box	part of an auxin-responsive element	hormone responsive
TGACG-motif	cis-acting regulatory element involved in the MeJA-responsiveness	hormone responsive
TGA-element	auxin-responsive element	hormone responsive
3-AF1 binding site	light responsive element	light responsive
3-AF3 binding site	part of a conserved DNA module array (CMA3)	light responsive
4cl-CMA2b	light responsive element	light responsive
AAAC-motif	light responsive element	light responsive
ACA-motif	part of gapA in (gapA-CMA1) involved with light responsiveness	light responsive
ACE	cis-acting element involved in light responsiveness	light responsive
AE-box	part of a module for light response	light responsive
AT1-motif	part of a light responsive module	light responsive
ATC-motif	part of a conserved DNA module involved in light responsiveness	light responsive
ATCT-motif	part of a conserved DNA module involved in light responsiveness	light responsive
Box 4	part of a conserved DNA module involved in light responsiveness	light responsive
Box II	part of a light responsive element	light responsive
CAG-motif	part of a light response element	light responsive
C-box	cis-acting regulatory element involved in light responsiveness	light responsive
chs-CMA1a	part of a light responsive element	light responsive
chs-CMA2a	part of a light responsive element	light responsive
chs-CMA2c	part of a light responsive element	light responsive
chs-Unit 1 m1	part of a light responsive element	light responsive
GA-motif	part of a light responsive element	light responsive
Gap-box	part of a light responsive element	light responsive
GATA-motif	part of a light responsive element	light responsive
GATT-motif	part of a light responsive element	light responsive
G-box	cis-acting regulatory element involved in light responsiveness	light responsive
GT1-motif	light responsive element	light responsive
GTGGC-motif	part of a light responsive element	light responsive
I-box	part of a light responsive element	light responsive
LAMP-element	part of a light responsive element	light responsive
L-box	part of a light responsive element	light responsive
LS7	part of a light responsive element	light responsive
MRE	MYB binding site involved in light responsiveness	light responsive
Pc-CMA2c	part of a light responsive element	light responsive
sbp-CMA1c	part of a light responsive element	light responsive
Sp1	light responsive element	light responsive
TCCC-motif	part of a light responsive element	light responsive
TCT-motif	part of a light responsive element	light responsive

## Sheet: Table S6
Table S6 Primers used for recombinant consrtucts and qRT–PCR.
	Forward primer (5'-3')	Reverse primer (5'-3')
CitF3'H-pYES2/NT C	AAGGTACCCGGATCCATGCAGCCCCTTGTGCGACTAC	CCCTCTAGACTCGAGAGCTTGATAAGCATTTGGCGAC
Ciclev10033591m-pYES2/NT C	AAGGTACCCGGATCCATGACCATGATCATGTGGCTC	CCCTCTAGACTCGAGCTTCGGATGGCTGTAATTGATG
CitF3'H-TRV2	GCCTCCATGGGGATCCTTGGCCCATGCTTTTAATTGG	ATGCCCGGGCCTCGAGTTTTAATTGCGTCTACCAAACAC
CitF3'H-GFP	CGGTACCCGGGGATCCATGCAGCCCCTTGTGCGA	CGACTCTAGAGGATCCAGCTTGATAAGCATTTGGCGACAAC
qPCR	ATTTGCGCTGGCTTGAGTTG	AAACGGGCCCTTAATTTCCTC
Underlined sequences reperesent restriction enzyme site
